# Supplementary material for: Ubiquitin-Mediated Response to Microsporidia and Virus Infection in C. elegans
Source: PLoS Pathog. 2014 Jun 19;10(6):e1004200. doi: 10.1371/journal.ppat.1004200 (PMC4063957; doi:10.1371/journal.ppat.1004200)
Supplement: Table S1 — RNA-seq statistics. (XLSX) [file ppat.1004200.s010.xlsx]

## Sheet: Sheet1
Table S1: Summary of RNA-seq analysis.
Sample	Total reads^	Aligned reads (N. parisii)^	Aligned reads (C. elegans)^	% of reads mapped to C. elegans	% of C. elegans genes with FPKM ≥ 1	% Expression Difference [(inf-un)/un*100]	C. elegans FPKM (average)	C. elegans FPKM (median)	C. elegans FPKM (average)*
8h - un	18732584	4052			59.8236		138.824	4.6	232.005
8h - inf	16804972	36466	14218347	99.7442	60.8821	1.76948	141.64	5.26	232.596
16h - un	18005006	3337			62.0387		125.536	5.28	202.292
16h - inf	18107706	118109	15211928	99.2296	62.1024	0.102694	117.582	5.45	189.279
30h - un	15322576	3317			57.8829		96.4279	3.04	166.526
30h - inf	23922820	2956962	17770289	85.7339	59.9559	3.58141	144.023	3.72	240.134
40h - un	21560326	3196			58.2014		134.752	2.9	231.442
40h - inf	21498102	5383025	13593660	71.6335	56.7116	-2.55978	131.141	2.44	231.157
64h - un	25223194	3432			57.4908		131.1	2.5	227.939
64h - inf	22125062	4259072	15293279	78.2171	55.4129	-3.61436	119.31	1.98	215.215
* genes with FPKM ≥ 1
^ read statistics from infected samples were previously published in Cuomo, Desjardins, Bakowski et al., 2012.
