# Supplementary material for: Ubiquitin-Mediated Response to Microsporidia and Virus Infection in C. elegans
Source: PLoS Pathog. 2014 Jun 19;10(6):e1004200. doi: 10.1371/journal.ppat.1004200 (PMC4063957; doi:10.1371/journal.ppat.1004200)
Supplement: Table S2 — Infection-regulated genes, as determined by edgeR. (XLSX) [file ppat.1004200.s011.xlsx]

## Sheet: WBgene_8hpi
Table S2: Infection-regulated genes, as determined by edgeR. Negative values represent genes upregulated during infection.
WB Gene ID	Public.Gene.Name	logConc	logFC	PValue	FDR	Intestine enriched by fluorescence-activated nuclei sorting (Haenni et al., 2012, Table S1)	Gene expression detected in germline by SAGE (Wang et al., 2009, Additional file 1)	Germline specific/enriched genes by SAGE (Wang et al., 2009, Additional file 5)
WBGene00012726	Y39G8B.5	-31.0569	-37.9183	7.79e-18	1.54e-14	0	0	0
WBGene00007657	C17H1.4	-31.1307	-37.7707	2.13e-17	3.61e-14	0	0	0
WBGene00195165	F57G4.11	-31.1929	-37.6464	4.94e-17	7.32e-14	0	0	0
WBGene00012091	T27E7.6	-31.2408	-37.5505	9.48e-17	1.25e-13	1	0	0
WBGene00007662	C17H1.9	-31.3935	-37.2452	7.37e-16	7.93e-13	1	0	0
WBGene00009167	F26F2.2	-31.4505	-37.131	1.6e-15	1.58e-12	0	0	0
WBGene00022550	ZC196.6	-31.5113	-37.0094	3.61e-15	3.29e-12	1	0	0
WBGene00007659	C17H1.6	-31.5893	-36.8534	1.03e-14	6.76e-12	1	0	0
WBGene00007134	B0284.4	-31.5995	-36.8332	1.17e-14	7.26e-12	0	0	0
WBGene00044708	C17H1.13	-31.6603	-36.7116	2.61e-14	1.41e-11	0	0	0
WBGene00044014	F15H10.10	-31.7922	-36.4477	1.51e-13	6.64e-11	1	0	0
WBGene00022476	fbxa-75	-31.9137	-36.2048	7.47e-13	3.05e-10	1	0	0
WBGene00008067	C43D7.4	-31.9865	-36.0591	1.89e-12	6.78e-10	0	0	0
WBGene00009898	dod-23	-32.037	-35.958	3.57e-12	1.21e-09	0	1	0
WBGene00015834	math-5	-32.0754	-35.8813	6.08e-12	2e-09	0	0	0
WBGene00022547	ZC196.3	-32.1633	-35.7054	1.83e-11	5.7e-09	0	0	0
WBGene00044709	C17H1.14	-32.2189	-35.5944	3.64e-11	1.11e-08	0	0	0
WBGene00008068	sdz-6	-32.2635	-35.5051	6.71e-11	1.99e-08	1	0	0
WBGene00045475	T07A5.7	-32.3002	-35.4317	1.05e-10	3.05e-08	0	0	0
WBGene00023483	Y75B8A.39	-32.3165	-35.399	1.29e-10	3.63e-08	1	0	0
WBGene00008873	F15H10.6	-32.3981	-35.236	3.47e-10	9.34e-08	1	0	0
WBGene00015224	B0507.7	-32.5259	-34.9803	1.59e-09	4.1e-07	1	0	0
WBGene00008269	C53A5.11	-32.5873	-34.8574	3.58e-09	9.03e-07	0	0	0
WBGene00012400	Y6E2A.7	-32.5954	-34.8413	3.94e-09	9.72e-07	0	0	0
WBGene00012067	T26H2.5	-32.6633	-34.7054	8.67e-09	2.05e-06	0	0	0
WBGene00015835	math-6	-32.8221	-34.388	5.22e-08	1.19e-05	1	0	0
WBGene00009169	F26F2.4	-32.8446	-34.3429	6.69e-08	1.5e-05	1	0	0
WBGene00050959	F26F2.9	-32.8819	-34.2684	9.84e-08	2.16e-05	0	0	0
WBGene00008872	F15H10.5	-32.9043	-34.2236	1.28e-07	2.71e-05	1	0	0
WBGene00044427	F56A6.5	-32.9168	-34.1985	1.47e-07	3e-05	0	0	0
WBGene00010821	M01G12.7	-32.9558	-34.1205	2.23e-07	4.33e-05	0	0	0
WBGene00045415	Y43F8B.15	-32.997	-34.038	3.45e-07	6.48e-05	1	0	0
WBGene00014189	nhr-245	-33.056	-33.9202	7.45e-07	0.000131709	0	0	0
WBGene00019699	math-34	-33.0873	-33.8574	1.03e-06	0.000174642	1	0	0
WBGene00010206	F57G4.1	-33.1371	-33.7579	1.72e-06	0.000275053	1	0	0
WBGene00015114	B0281.8	-33.1545	-33.7231	2.05e-06	0.000315171	0	0	0
WBGene00021193	math-44	-33.1545	-33.7231	2.05e-06	0.000315171	1	0	0
WBGene00018461	F45D11.16	-33.1723	-33.6875	2.45e-06	0.000358354	0	0	0
WBGene00018460	F45D11.15	-33.1723	-33.6875	2.45e-06	0.000358354	0	0	0
WBGene00004402	rom-3	-33.1723	-33.6875	2.45e-06	0.000358354	0	0	0
WBGene00015226	B0507.9	-33.1906	-33.651	2.94e-06	0.000419662	1	0	0
WBGene00021964	Y57E12B.4	-33.2686	-33.4949	6.32e-06	0.000850247	1	0	0
WBGene00020637	fbxa-7	-33.2686	-33.4949	6.32e-06	0.000850247	1	0	0
WBGene00012822	Y43F8B.12	-33.2686	-33.4949	6.32e-06	0.000850247	1	0	0
WBGene00020228	T05A8.2	-33.3562	-33.3198	1.45e-05	0.00176567	1	0	0
WBGene00011168	R09D1.12	-33.3562	-33.3198	1.45e-05	0.00176567	0	0	0
WBGene00194902	Y39H10B.3	-33.3798	-33.2725	1.8e-05	0.00213043	0	0	0
WBGene00018102	math-28	-33.4043	-33.2236	2.25e-05	0.00261082	0	0	0
WBGene00009170	F26F2.5	-33.5113	-33.0094	5.79e-05	0.00653323	0	0	0
WBGene00021744	clec-203	-33.7483	-32.5355	0.000390825	0.0377564	0	0	0
WBGene00009168	F26F2.3	-16.1763	-11.0728	3.94e-21	1.17e-17	1	0	0
WBGene00015227	B0507.10	-14.2522	-10.921	1.03e-24	1.22e-20	1	0	0
WBGene00009166	F26F2.1	-14.4661	-10.4932	1.97e-23	1.17e-19	1	0	0
WBGene00015225	B0507.8	-14.5414	-10.3428	5.57e-23	2.2e-19	1	0	0
WBGene00007658	C17H1.5	-16.0812	-9.26317	6e-18	1.42e-14	0	0	0
WBGene00086568	Y2H9A.6	-17.2747	-8.87606	1.23e-14	7.26e-12	0	0	0
WBGene00007661	C17H1.8	-17.388	-8.64956	5.59e-14	2.76e-11	0	0	0
WBGene00021081	W08A12.4	-16.6247	-8.17602	9.56e-15	6.66e-12	1	0	0
WBGene00007131	B0284.1	-16.6746	-8.0763	1.84e-14	1.04e-11	1	0	0
WBGene00045401	T26F2.3	-15.7133	-7.99891	5.3e-16	6.28e-13	0	0	0
WBGene00008267	C53A5.9	-16.7252	-7.97516	3.63e-14	1.87e-11	0	0	0
WBGene00020357	T08E11.1	-16.9043	-7.61686	4e-13	1.69e-10	1	0	0
WBGene00008302	C54D10.8	-16.3919	-7.47167	8.93e-14	4.07e-11	1	0	0
WBGene00009061	F22G12.1	-14.1084	-6.86891	5.12e-15	4.33e-12	1	0	0
WBGene00008102	C44H9.7	-18.2909	-6.84363	5.62e-09	1.36e-06	1	0	0
WBGene00015223	B0507.6	-15.3176	-6.7902	8.78e-14	4.07e-11	1	0	0
WBGene00138721	C54D10.14	-14.0282	-6.73395	7.08e-15	5.24e-12	0	0	0
WBGene00008301	dct-3	-13.2728	-6.62124	6.97e-15	5.24e-12	1	0	0
WBGene00018345	F42C5.3	-15.8258	-6.60402	9.41e-13	3.6e-10	1	0	0
WBGene00007656	C17H1.3	-15.5106	-6.40435	1.16e-12	4.3e-10	1	0	0
WBGene00022375	Y94H6A.2	-15.3457	-6.39419	8.23e-13	3.25e-10	0	0	0
WBGene00004149	pqn-66	-18.6816	-6.06227	5.12e-07	9.19e-05	1	0	0
WBGene00007049	tag-191	-18.7403	-5.94492	9.57e-07	0.00016433	0	0	0
WBGene00015839	math-10	-18.7779	-5.86963	1.42e-06	0.000230536	1	0	0
WBGene00007660	C17H1.7	-14.0587	-5.79824	2.37e-12	8.27e-10	1	0	0
WBGene00015828	math-14	-16.0627	-5.68537	2.05e-10	5.65e-08	0	0	0
WBGene00022572	ZC239.14	-18.9043	-5.61686	6e-06	0.00083665	1	0	0
WBGene00044237	C17H1.10	-17.912	-5.60143	1.27e-07	2.71e-05	0	0	0
WBGene00019314	K02E7.10	-17.9854	-5.45459	2.91e-07	5.55e-05	0	0	0
WBGene00011539	fbxa-135	-18.9854	-5.45459	1.34e-05	0.00169444	1	0	0
WBGene00016281	C31B8.4	-15.206	-5.19978	4.89e-10	1.29e-07	0	0	0
WBGene00044707	F22G12.7	-17.5459	-5.16381	1.87e-07	3.76e-05	1	0	0
WBGene00005643	srp-2	-19.2045	-5.01647	0.000103439	0.0110382	1	0	0
WBGene00044207	Y6G8.5	-19.2282	-4.96917	0.000127312	0.0133452	1	0	0
WBGene00017214	F07E5.9	-16.9716	-4.83838	1.44e-07	2.98e-05	1	0	0
WBGene00008843	arrd-9	-19.3314	-4.76271	0.000305695	0.0301747	0	0	0
WBGene00044787	C54D10.12	-17.3622	-4.65815	8.38e-07	0.000146054	1	0	0
WBGene00012399	Y6E2A.5	-16.6215	-4.5678	2.05e-07	4.04e-05	1	0	0
WBGene00012323	oac-54	-17.8891	-4.47731	8.36e-06	0.00110075	1	0	0
WBGene00018614	F48G7.2	-17.9478	-4.35996	1.51e-05	0.00183005	1	0	0
WBGene00008858	F15D3.8	-16.5343	-4.3569	4.63e-07	8.56e-05	0	0	0
WBGene00007132	B0284.2	-17.5482	-4.32906	5.95e-06	0.00083665	1	0	0
WBGene00007297	C04F12.1	-12.7422	-4.20034	2.3e-08	5.33e-06	0	1	0
WBGene00019931	R07C12.1	-16.5117	-4.06227	1.87e-06	0.000295609	1	0	0
WBGene00045393	F26D11.13	-18.6816	-4.06227	0.000336207	0.0329122	0	0	0
WBGene00013294	Y57G11B.1	-16.0204	-3.98389	1.2e-06	0.000197895	0	0	0
WBGene00020326	math-38	-16.3	-3.90662	2.63e-06	0.000379235	0	0	0
WBGene00044212	Y68A4A.13	-17.4458	-3.89009	2.66e-05	0.00306468	0	0	0
WBGene00012961	Y47H10A.5	-16.7844	-3.85669	7.72e-06	0.0010275	1	0	0
WBGene00000645	col-69	-17.2192	-3.81716	2.24e-05	0.00261082	1	0	0
WBGene00022546	ZC196.2	-17.8176	-3.7902	9.91e-05	0.0106685	0	0	0
WBGene00009908	F49H6.5	-15.372	-3.76271	1.17e-06	0.000194969	1	0	0
WBGene00015602	fbxa-158	-16.8314	-3.76271	1.36e-05	0.00169836	1	0	0
WBGene00012398	Y6E2A.4	-17.8454	-3.7347	0.000128791	0.0133818	1	0	0
WBGene00014046	clec-60	-12.5989	-3.69409	4.92e-07	8.97e-05	0	0	0
WBGene00015829	math-15	-16.1125	-3.58584	9.41e-06	0.00121175	0	0	0
WBGene00020774	T24E12.5	-14.5211	-3.53083	2.42e-06	0.000358354	1	0	0
WBGene00008099	C44H9.4	-17.3669	-3.52171	9.66e-05	0.0104958	1	0	0
WBGene00022548	ZC196.4	-17.154	-3.50285	7.14e-05	0.00783567	0	0	0
WBGene00012910	Y46G5A.20	-17.9685	-3.48854	0.000395255	0.0377564	0	0	0
WBGene00015593	C08E3.1	-16.2224	-3.40546	1.77e-05	0.00211868	0	0	0
WBGene00015537	C06E4.8	-16.8427	-3.40014	6.62e-05	0.00732989	1	0	0
WBGene00010004	F53H2.1	-14.9187	-3.3296	8.81e-06	0.00114694	1	0	0
WBGene00004810	skr-4	-15.072	-3.28144	1.24e-05	0.00157988	0	1	0
WBGene00015100	B0280.2	-17.342	-3.08999	0.000496502	0.0466751	0	0	0
WBGene00010508	K02E2.7	-16.1492	-2.95209	0.000190205	0.019093	1	0	0
WBGene00009895	scl-2	-11.4943	-2.8093	6.23e-05	0.00696203	0	0	0
WBGene00002055	ifc-1	-10.4412	-2.67864	0.000119979	0.0126888	1	0	0
WBGene00004172	pqn-92	-13.9545	-2.66392	0.000183624	0.0185899	1	0	0
WBGene00012381	Y2H9A.4	-14.3835	-2.65846	0.000230571	0.0229505	1	0	0
WBGene00045416	Y37H2A.14	-15.4586	-2.59993	0.000429992	0.0407461	0	0	0
WBGene00018353	fbxa-182	-14.7579	-2.56477	0.000394798	0.0377564	1	0	0
WBGene00004093	ppw-1	-12.3303	-2.41304	0.000502993	0.046913	0	0	0
WBGene00021236	Y19D10B.7	-14.2787	2.74347	0.000131177	0.0133947	0	0	0
WBGene00017499	F15E11.13	-14.2787	2.74347	0.000131177	0.0133947	0	0	0
WBGene00003663	nhr-73	-33.5142	33.0038	5.79e-05	0.00653323	0	0	0
WBGene00018459	F45D11.14	-32.1429	35.7463	1.39e-11	4.45e-09	0	0	0

## Sheet: WBgene_16hpi
Table S2: Infection-regulated genes, as determined by edgeR. Negative values represent genes upregulated during infection.
WB Gene ID	Public.Gene.Name	logConc	logFC	PValue	FDR	Intestine enriched by fluorescence-activated nuclei sorting (Haenni et al., 2012, Table S1)	Gene expression detected in germline by SAGE (Wang et al., 2009, Additional file 1)	Germline specific/enriched genes by SAGE (Wang et al., 2009, Additional file 5)
WBGene00008267	C53A5.9	-31.8013	-36.4294	1.80025e-13	3.06542e-10	0	0	0
WBGene00044708	C17H1.13	-31.8094	-36.4133	2.00011e-13	3.06542e-10	0	0	0
WBGene00007657	C17H1.4	-31.9201	-36.1918	8.43614e-13	1.03436e-09	0	0	0
WBGene00012726	Y39G8B.5	-31.9826	-36.0669	1.88812e-12	2.10456e-09	0	0	0
WBGene00022550	ZC196.6	-32.1566	-35.719	1.73037e-11	1.326e-08	1	0	0
WBGene00007662	C17H1.9	-32.1788	-35.6746	2.28818e-11	1.65031e-08	1	0	0
WBGene00007134	B0284.4	-32.3923	-35.2475	3.4684e-10	2.1263e-07	0	0	0
WBGene00022476	fbxa-75	-32.4758	-35.0806	9.58988e-10	4.70326e-07	1	0	0
WBGene00007661	C17H1.8	-32.4758	-35.0806	9.58988e-10	4.70326e-07	0	0	0
WBGene00015834	math-5	-32.6698	-34.6925	9.61643e-09	3.93023e-06	0	0	0
WBGene00009167	F26F2.2	-32.7409	-34.5503	2.28675e-08	8.49631e-06	0	0	0
WBGene00044237	C17H1.10	-32.7448	-34.5425	2.28675e-08	8.49631e-06	0	0	0
WBGene00044709	C17H1.14	-32.9107	-34.2106	1.46828e-07	5.14359e-05	0	0	0
WBGene00013294	Y57G11B.1	-32.9233	-34.1855	1.6842e-07	5.43422e-05	0	0	0
WBGene00008067	C43D7.4	-32.9233	-34.1855	1.6842e-07	5.43422e-05	0	0	0
WBGene00008269	C53A5.11	-33.0178	-33.9965	4.65727e-07	0.000142757	0	0	0
WBGene00044014	F15H10.10	-33.1436	-33.745	1.71836e-06	0.000513873	1	0	0
WBGene00008873	F15H10.6	-33.2158	-33.6006	3.54078e-06	0.00100962	1	0	0
WBGene00004149	pqn-66	-33.3626	-33.3068	1.44592e-05	0.00360685	1	0	0
WBGene00008872	F15H10.5	-33.3626	-33.3068	1.44592e-05	0.00360685	1	0	0
WBGene00015835	math-6	-33.5178	-32.9965	5.79138e-05	0.0131497	1	0	0
WBGene00015224	B0507.7	-33.5473	-32.9376	7.44607e-05	0.0165993	1	0	0
WBGene00020228	T05A8.2	-33.578	-32.8762	9.63608e-05	0.0203704	1	0	0
WBGene00009169	F26F2.4	-33.61	-32.8121	0.000125561	0.0252378	1	0	0
WBGene00044013	F15H10.9	-33.6788	-32.6746	0.00021796	0.0381772	0	0	0
WBGene00012910	Y46G5A.20	-33.6788	-32.6746	0.00021796	0.0381772	0	0	0
WBGene00015225	B0507.8	-15.5823	-9.03206	1.97806e-18	2.42529e-14	1	0	0
WBGene00009168	F26F2.3	-17.3077	-8.75122	2.45878e-14	7.53678e-11	1	0	0
WBGene00195165	F57G4.11	-17.3809	-8.60486	6.47384e-14	1.58663e-10	0	0	0
WBGene00015227	B0507.10	-14.4612	-8.10441	6.73514e-18	4.12898e-14	1	0	0
WBGene00012091	T27E7.6	-17.7382	-7.89026	7.0464e-12	6.93687e-09	1	0	0
WBGene00008302	C54D10.8	-17.7601	-7.84645	9.3355e-12	8.1759e-09	1	0	0
WBGene00009166	F26F2.1	-15.3505	-7.49563	2.04249e-15	8.34767e-12	1	0	0
WBGene00007659	C17H1.6	-17.9561	-7.45453	1.12112e-10	7.63672e-08	1	0	0
WBGene00020357	T08E11.1	-18.0447	-7.27729	3.38095e-10	2.1263e-07	1	0	0
WBGene00045401	T26F2.3	-16.7087	-6.77923	7.35497e-12	6.93687e-09	0	0	0
WBGene00008301	dct-3	-15.0238	-6.67525	7.76429e-14	1.58663e-10	1	0	0
WBGene00009061	F22G12.1	-15.3771	-6.61236	2.49894e-13	3.40439e-10	1	0	0
WBGene00021081	W08A12.4	-17.4155	-6.5356	3.68534e-10	2.15171e-07	1	0	0
WBGene00022547	ZC196.3	-18.4859	-6.39494	7.10863e-08	2.5635e-05	0	0	0
WBGene00007656	C17H1.3	-17.6403	-6.08599	6.19895e-09	2.71447e-06	1	0	0
WBGene00018345	F42C5.3	-17.1804	-5.83582	2.95286e-09	1.3925e-06	1	0	0
WBGene00138721	C54D10.14	-14.9245	-5.7038	1.61192e-11	1.31758e-08	0	0	0
WBGene00007131	B0284.1	-16.9519	-5.46284	7.25544e-09	3.06755e-06	1	0	0
WBGene00007658	C17H1.5	-15.6727	-5.37745	3.97635e-10	2.21609e-07	0	0	0
WBGene00022375	Y94H6A.2	-16.6869	-5.34902	5.58281e-09	2.53522e-06	0	0	0
WBGene00012400	Y6E2A.7	-19.0124	-5.34183	1.89214e-05	0.00454892	0	0	0
WBGene00007660	C17H1.7	-15.4004	-5.16495	7.46056e-10	3.97713e-07	1	0	0
WBGene00019314	K02E7.10	-19.1734	-5.0199	8.43945e-05	0.0181537	0	0	0
WBGene00086568	Y2H9A.6	-16.3725	-5.00696	1.28359e-08	5.07679e-06	0	0	0
WBGene00019699	math-34	-17.8587	-4.47933	7.45779e-06	0.00194553	1	0	0
WBGene00017214	F07E5.9	-17.8587	-4.47933	7.45779e-06	0.00194553	1	0	0
WBGene00023483	Y75B8A.39	-18.4437	-4.47933	4.20337e-05	0.00972405	1	0	0
WBGene00015223	B0507.6	-15.4229	-4.18089	1.67508e-07	5.43422e-05	1	0	0
WBGene00007132	B0284.2	-18.6296	-4.10736	0.000230561	0.0398156	1	0	0
WBGene00020774	T24E12.5	-17.3697	-3.98337	1.47086e-05	0.00360685	1	0	0
WBGene00019931	R07C12.1	-18.1191	-3.9585	9.86135e-05	0.0204932	1	0	0
WBGene00009908	F49H6.5	-16.7139	-3.93876	4.5092e-06	0.00125653	1	0	0
WBGene00044707	F22G12.7	-18.1847	-3.82725	0.000180606	0.0326076	1	0	0
WBGene00009898	dod-23	-13.8315	-3.79532	4.14949e-07	0.000130454	0	1	0
WBGene00016281	C31B8.4	-15.6501	-3.72649	2.43178e-06	0.000709905	0	0	0
WBGene00008068	sdz-6	-17.8232	-3.72034	0.000112865	0.023064	1	0	0
WBGene00015839	math-10	-17.8514	-3.66376	0.000147215	0.0291129	1	0	0
WBGene00014046	clec-60	-14.4969	-3.38913	5.62303e-06	0.00153209	0	0	0
WBGene00012399	Y6E2A.5	-17.226	-3.30001	0.000171134	0.0317921	1	0	0
WBGene00020326	math-38	-16.05	-2.92679	0.000180843	0.0326076	0	0	0
WBGene00015828	math-14	-15.8345	-2.91298	0.000159055	0.0309551	0	0	0
WBGene00012381	Y2H9A.4	-15.5614	-2.84302	0.0001711	0.0317921	1	0	0
WBGene00004000	pgp-6	-14.558	2.86602	7.93656e-05	0.0173768	1	0	0
WBGene00017501	F15E11.15	-15.9207	3.31049	2.42016e-05	0.00570645	0	0	0
ZK622.3::ZK622	pmt-1	-20.2647	5.9964	0.000164799	0.0315719	0	0	0

## Sheet: WBgene_30hpi
Table S2: Infection-regulated genes, as determined by edgeR. Negative values represent genes upregulated during infection.
WB Gene ID	Public.Gene.Name	logConc	logFC	PValue	FDR	Intestine enriched by fluorescence-activated nuclei sorting (Haenni et al., 2012, Table S1)	Gene expression detected in germline by SAGE (Wang et al., 2009, Additional file 1)	Germline specific/enriched genes by SAGE (Wang et al., 2009, Additional file 5)
WBGene00009168	F26F2.3	-31.4217	-37.1887	4.03624e-15	9.67647e-12	1	0	0
WBGene00044708	C17H1.13	-31.7406	-36.5509	2.80439e-13	4.20203e-10	0	0	0
WBGene00007659	C17H1.6	-31.8502	-36.3316	1.15586e-12	1.53948e-09	1	0	0
WBGene00044237	C17H1.10	-31.9569	-36.1183	4.59907e-12	5.51291e-09	0	0	0
WBGene00022781	pmt-1	-31.9856	-36.0608	6.77317e-12	7.38091e-09	0	0	0
WBGene00009167	F26F2.2	-32.0028	-36.0265	8.60755e-12	8.59823e-09	0	0	0
WBGene00007657	C17H1.4	-32.0205	-35.9911	1.05576e-11	9.73495e-09	0	0	0
WBGene00021081	W08A12.4	-32.0481	-35.9359	1.54139e-11	1.27391e-08	1	0	0
WBGene00012091	T27E7.6	-32.0584	-35.9153	1.75431e-11	1.31431e-08	1	0	0
WBGene00008267	C53A5.9	-32.192	-35.6481	9.59619e-11	6.39053e-08	0	0	0
WBGene00015223	B0507.6	-32.2014	-35.6292	1.06419e-10	6.71391e-08	1	0	0
WBGene00009908	F49H6.5	-32.3254	-35.3813	5.13044e-10	2.79539e-07	1	0	0
WBGene00022476	fbxa-75	-32.3882	-35.2558	1.09487e-09	5.04777e-07	1	0	0
WBGene00009169	F26F2.4	-32.4569	-35.1183	2.4864e-09	1.10387e-06	1	0	0
WBGene00007134	B0284.4	-32.4845	-35.0631	3.57326e-09	1.52974e-06	0	0	0
WBGene00007656	C17H1.3	-32.543	-34.9461	7.10863e-09	2.93832e-06	1	0	0
WBGene00015602	fbxa-158	-32.5742	-34.8838	1.0643e-08	4.11542e-06	1	0	0
WBGene00008067	C43D7.4	-32.6067	-34.8187	1.48786e-08	5.40455e-06	0	0	0
WBGene00195165	F57G4.11	-32.6123	-34.8076	1.62073e-08	5.71403e-06	0	0	0
WBGene00008269	C53A5.11	-32.7014	-34.6292	4.81019e-08	1.60166e-05	0	0	0
WBGene00018911	F56A4.3	-32.7302	-34.5718	6.43807e-08	2.03087e-05	0	1	0
WBGene00012400	Y6E2A.7	-32.7338	-34.5645	6.43807e-08	2.03087e-05	0	0	0
WBGene00022550	ZC196.6	-32.8561	-34.3199	2.84279e-07	7.26954e-05	1	0	0
WBGene00012726	Y39G8B.5	-32.864	-34.3041	2.84279e-07	7.26954e-05	0	0	0
WBGene00015455	C04G6.5	-32.8964	-34.2393	4.03028e-07	9.6622e-05	1	0	0
WBGene00007661	C17H1.8	-33.0121	-34.0079	1.42078e-06	0.000293635	0	0	0
WBGene00023483	Y75B8A.39	-33.0532	-33.9256	2.14312e-06	0.0004014	1	0	0
WBGene00013294	Y57G11B.1	-33.1067	-33.8187	3.81109e-06	0.000671817	0	0	0
WBGene00050959	F26F2.9	-33.2178	-33.5965	1.4456e-06	0.000293702	0	0	0
WBGene00015839	math-10	-33.2404	-33.5512	1.71836e-06	0.000343299	1	0	0
WBGene00015600	fbxa-165	-33.2539	-33.5243	2.04881e-06	0.000389827	0	0	0
WBGene00020228	T05A8.2	-33.2817	-33.4688	2.45054e-06	0.000451917	1	0	0
WBGene00021233	Y19D10B.4	-33.296	-33.4402	2.94065e-06	0.000534084	0	0	0
WBGene00044709	C17H1.14	-33.3254	-33.3813	4.27844e-06	0.000743271	0	0	0
WBGene00015834	math-5	-33.3561	-33.3199	5.18875e-06	0.000876021	0	0	0
WBGene00017214	F07E5.9	-33.4391	-33.1539	1.16786e-05	0.00174989	1	0	0
WBGene00015224	B0507.7	-33.4569	-33.1183	1.44592e-05	0.00208823	1	0	0
WBGene00045393	F26D11.13	-33.4569	-33.1183	1.44592e-05	0.00208823	0	0	0
WBGene00044787	C54D10.12	-33.5143	-33.0035	2.24824e-05	0.00313367	1	0	0
WBGene00009170	F26F2.5	-33.5742	-32.8838	3.56805e-05	0.00470002	0	0	0
WBGene00022713	ZK355.3	-33.6179	-32.7963	5.79138e-05	0.00708381	1	0	0
WBGene00021179	fbxa-86	-33.8254	-32.3813	0.000290613	0.0305577	0	0	0
WBGene00004811	skr-5	-33.8561	-32.3199	0.000390825	0.0393682	0	0	0
WBGene00015226	B0507.9	-33.8882	-32.2558	0.000530405	0.0492865	1	0	0
WBGene00077773	F25H5.10	-33.8882	-32.2558	0.000530405	0.0492865	0	0	0
WBGene00015225	B0507.8	-16.4375	-10.0277	1.73926e-18	2.08485e-14	1	0	0
WBGene00009166	F26F2.1	-16.6496	-9.60341	3.13238e-17	1.87739e-13	1	0	0
WBGene00007658	C17H1.5	-17.312	-8.27875	2.29236e-13	3.92551e-10	0	0	0
WBGene00009061	F22G12.1	-15.9167	-7.89933	3.03958e-15	9.10885e-12	1	0	0
WBGene00045401	T26F2.3	-16.5487	-7.80528	2.87097e-14	5.73573e-11	0	0	0
WBGene00015605	C08E3.13	-18.5652	-7.77234	6.16805e-10	3.18622e-07	0	0	0
WBGene00015227	B0507.10	-15.2709	-7.71706	4.43475e-16	1.77198e-12	1	0	0
WBGene00018345	F42C5.3	-17.6372	-7.62824	1.59411e-11	1.27391e-08	1	0	0
WBGene00008302	C54D10.8	-18.1791	-6.54451	1.40018e-08	5.24498e-06	1	0	0
WBGene00007662	C17H1.9	-18.3821	-6.13852	1.5198e-07	4.44339e-05	1	0	0
WBGene00007131	B0284.1	-16.849	-6.03469	6.37936e-10	3.18622e-07	1	0	0
WBGene00008301	dct-3	-15.692	-5.90406	2.78124e-11	1.9611e-08	1	0	0
WBGene00045457	F33H12.7	-18.5064	-5.88984	5.81628e-07	0.000136705	0	0	0
WBGene00014046	clec-60	-17.5977	-5.70736	1.96183e-08	6.71899e-06	0	0	0
WBGene00022547	ZC196.3	-18.6141	-5.67457	1.92464e-06	0.000372108	0	0	0
WBGene00020774	T24E12.5	-17.0544	-5.62395	8.3649e-09	3.34233e-06	1	0	0
WBGene00138721	C54D10.14	-15.8443	-5.59935	1.98965e-10	1.19249e-07	0	0	0
WBGene00015598	fbxa-163	-18.7709	-5.36091	9.78617e-06	0.00150393	1	0	0
WBGene00007660	C17H1.7	-15.4795	-5.29987	4.62388e-10	2.63936e-07	1	0	0
WBGene00006710	ubc-15	-18.8584	-5.18583	2.28759e-05	0.00315188	0	0	0
WBGene00022375	Y94H6A.2	-18.9191	-5.06452	4.20337e-05	0.00536019	0	0	0
WBGene00022783	tomm-7	-18.9191	-5.06452	4.20337e-05	0.00536019	0	1	1
WBGene00021585	clec-74	-17.9254	-5.05181	8.70192e-07	0.000196811	0	0	0
WBGene00014047	clec-61	-18.9716	-4.95955	6.80293e-05	0.00823705	0	0	0
WBGene00013637	Y105C5A.13	-18.8984	-4.88375	5.77951e-05	0.00708381	1	0	0
WBGene00012399	Y6E2A.5	-17.4682	-4.79642	1.07634e-06	0.000230393	1	0	0
WBGene00016281	C31B8.4	-17.4682	-4.79642	1.07634e-06	0.000230393	0	0	0
WBGene00045415	Y43F8B.15	-19.0582	-4.78622	0.000160239	0.0179513	1	0	0
WBGene00086568	Y2H9A.6	-17.0698	-4.76301	2.85033e-07	7.26954e-05	0	0	0
WBGene00012101	T27F2.4	-17.6017	-4.52931	4.92729e-06	0.000843762	1	0	0
WBGene00020357	T08E11.1	-17.6394	-4.45402	7.00347e-06	0.00113447	1	0	0
WBGene00018353	fbxa-182	-16.2813	-4.34016	2.66212e-07	7.25247e-05	1	0	0
WBGene00012910	Y46G5A.20	-18.2918	-4.31909	3.70145e-05	0.00482275	0	0	0
WBGene00012961	Y47H10A.5	-15.405	-4.27894	8.50941e-08	2.55006e-05	1	0	0
WBGene00045416	Y37H2A.14	-17.3643	-4.17415	7.31836e-06	0.00116967	0	0	0
WBGene00017667	ttr-37	-17.7813	-4.17023	3.27475e-05	0.0043616	1	0	0
WBGene00007132	B0284.2	-18.3942	-4.11427	9.86135e-05	0.0116431	1	0	0
WBGene00050899	T10C6.15	-18.4318	-4.03899	0.000154728	0.0174974	0	0	0
WBGene00009898	dod-23	-12.6315	-3.99923	7.83412e-08	2.40789e-05	0	1	0
WBGene00016912	clec-86	-16.5544	-3.79387	6.07868e-06	0.000998152	0	0	0
WBGene00044212	Y68A4A.13	-18.5737	-3.75519	0.000481147	0.0465122	0	0	0
WBGene00020326	math-38	-17.5977	-3.70736	8.70235e-05	0.0104315	0	0	0
WBGene00004810	skr-4	-15.7189	-3.65117	3.35596e-06	0.000600416	0	1	0
WBGene00008850	F15B9.6	-14.8807	-3.63156	1.87231e-06	0.000367924	1	0	0
WBGene00022497	Y119D3B.21	-14.1143	-3.62693	1.2131e-06	0.000255113	0	1	0
WBGene00015828	math-14	-16.3348	-3.58918	1.32535e-05	0.00196136	0	0	0
WBGene00012757	Y41C4A.11	-16.9784	-3.33117	0.000112823	0.013004	0	1	0
WBGene00008602	oac-14	-15.8963	-3.29628	2.39063e-05	0.00325642	0	0	0
WBGene00009634	nspc-9	-17.5169	-3.22494	0.000356572	0.0365319	0	0	0
WBGene00018646	F49F1.6	-16.8881	-3.12645	0.000183788	0.0200279	1	0	0
WBGene00010597	K06A4.7	-15.7087	-2.98933	0.000108055	0.0125753	0	1	0
WBGene00015755	C14B9.10	-15.6946	-2.8697	0.000171799	0.0188931	0	0	0
WBGene00007097	B0024.4	-15.4286	-2.7577	0.000212597	0.0229586	1	0	0
WBGene00002021	hsp-17	-15.9543	-2.65416	0.000509616	0.0481005	1	0	0
WBGene00004452	rpl-38	-14.0526	-2.58049	0.000294978	0.0307469	0	0	0
WBGene00004453	rpl-39	-13.0303	-2.48217	0.000385743	0.0391856	0	1	1
WBGene00009069	F23A7.4	-13.2872	-2.46679	0.000430954	0.0419987	0	1	0
WBGene00044638	F23A7.8	-12.7786	-2.45953	0.000422038	0.0415745	0	0	0
WBGene00007422	ugt-17	-15.8444	2.57572	0.00049306	0.0472825	1	0	0
WBGene00008567	F08A8.4	-15.7351	2.62933	0.000410087	0.0409643	1	0	0
WBGene00007963	cyp-25A1	-15.6697	2.64774	0.00035573	0.0365319	0	0	0
WBGene00020182	ugt-53	-16.2136	2.72443	0.000423133	0.0415745	0	0	0
WBGene00014669	C06G8.3	-16.6859	2.72773	0.000505605	0.0481005	1	0	0
WBGene00000213	asm-3	-14.1598	2.92	5.12549e-05	0.00639992	0	0	0
WBGene00018885	F55E10.6	-16.8383	2.94894	0.000270961	0.0287434	1	0	0
WBGene00015756	C14C6.2	-16.9967	3.04521	0.000164134	0.0182174	0	0	0
WBGene00015759	C14C6.5	-14.1449	3.13402	1.56473e-05	0.00223291	0	0	0
WBGene00015623	C09B8.4	-16.2971	3.20133	5.05165e-05	0.00637412	0	0	0
WBGene00009877	F49C12.7	-16.2104	3.23403	2.84039e-05	0.00382559	0	0	0
WBGene00017500	F15E11.14	-14.8335	3.31657	7.8692e-06	0.00122504	0	0	0
WBGene00017490	F15E11.1	-14.8335	3.31657	7.8692e-06	0.00122504	0	0	0
WBGene00020938	clec-218	-16.1623	3.33025	1.64667e-05	0.00232219	1	0	0
WBGene00007833	oac-6	-18.1308	3.5339	0.000154728	0.0174974	1	0	0
WBGene00012404	Y6G8.2	-17.8469	3.57572	9.9074e-05	0.0116431	1	0	0
Y57G11C.24::Y57G11C.24d.10	eps-8	-17.1031	3.82689	5.31135e-06	0.000884266	0	0	0
WBGene00008495	F01D5.5	-16.0197	3.90415	1.00633e-06	0.000223386	1	0	0
WBGene00007875	dod-24	-15.7375	3.91723	6.55857e-07	0.000151188	0	0	0
WBGene00017501	F15E11.15	-15.0806	3.93829	3.09953e-07	7.58246e-05	0	0	0
WBGene00021236	Y19D10B.7	-14.9038	3.95208	2.21353e-07	6.1706e-05	0	0	0
WBGene00017499	F15E11.13	-14.9038	3.95208	2.21353e-07	6.1706e-05	0	0	0
WBGene00017093	E02C12.8	-19.8355	4.76837	0.00021796	0.0233275	1	0	0
WBGene00007867	C32H11.4	-16.4038	5.29193	1.08858e-09	5.04777e-07	1	0	0
WBGene00018708	oac-32	-19.1394	6.16069	2.97358e-07	7.4259e-05	0	0	0
WBGene00011418	T04A11.3	-21.4083	9.29585	1.16786e-05	0.00174989	0	0	0

## Sheet: WBgene_40hpi
Table S2: Infection-regulated genes, as determined by edgeR. Negative values represent genes upregulated during infection.
WB Gene ID	Public.Gene.Name	logConc	logFC	PValue	FDR	Intestine enriched by fluorescence-activated nuclei sorting (Haenni et al., 2012, Table S1)	Gene expression detected in germline by SAGE (Wang et al., 2009, Additional file 1)	Germline specific/enriched genes by SAGE (Wang et al., 2009, Additional file 5)
WBGene00009167	F26F2.2	-32.5231	-34.986	1.69255e-10	1.84042e-07	0	0	0
WBGene00007659	C17H1.6	-32.7867	-34.4587	4.33351e-09	2.59166e-06	1	0	0
WBGene00012091	T27E7.6	-32.8536	-34.3249	9.61643e-09	4.79259e-06	1	0	0
WBGene00007657	C17H1.4	-32.8843	-34.2635	1.31916e-08	6.06863e-06	0	0	0
WBGene00009169	F26F2.4	-33.3338	-33.3644	2.04881e-06	0.000355157	1	0	0
WBGene00022476	fbxa-75	-33.3536	-33.3249	2.45054e-06	0.000407096	1	0	0
WBGene00018345	F42C5.3	-33.4851	-33.0619	9.4751e-06	0.00120566	1	0	0
WBGene00002094	ins-11	-33.5883	-32.8554	2.24824e-05	0.00244465	1	0	0
WBGene00007134	B0284.4	-33.7776	-32.4769	0.000125561	0.0100481	0	0	0
WBGene00044708	C17H1.13	-33.7776	-32.4769	0.000125561	0.0100481	0	0	0
WBGene00012400	Y6E2A.7	-33.7776	-32.4769	0.000125561	0.0100481	0	0	0
WBGene00202498	Y60C6A.2	-33.8146	-32.4029	0.000164799	0.0126356	0	0	0
WBGene00018997	F57B9.3	-33.8532	-32.3257	0.00021796	0.0156109	0	0	0
WBGene00022550	ZC196.6	-33.8536	-32.3249	0.00021796	0.0156109	1	0	0
WBGene00017214	F07E5.9	-33.8948	-32.2424	0.000290613	0.0194974	1	0	0
WBGene00044794	Y59A8B.25	-33.9208	-32.1906	0.000390825	0.0248652	0	0	0
WBGene00021601	Y46H3A.5	-33.9386	-32.155	0.000530405	0.0300672	0	0	0
WBGene00015602	fbxa-158	-33.9386	-32.155	0.000530405	0.0300672	1	0	0
WBGene00014193	nhr-247	-33.9851	-32.0619	0.000726851	0.038299	1	0	0
WBGene00009166	F26F2.1	-18.877	-6.74692	3.01324e-08	1.16263e-05	1	0	0
WBGene00006627	tsp-1	-19.0227	-6.45546	1.6303e-07	4.53489e-05	0	0	0
WBGene00045416	Y37H2A.14	-17.4486	-6.43377	5.63349e-11	7.48691e-08	0	0	0
WBGene00001884	his-10	-20.6481	-6.40365	7.44607e-05	0.00664645	0	0	0
WBGene00001888	his-14	-20.6481	-6.40365	7.44607e-05	0.00664645	0	0	0
WBGene00001900	his-26	-20.6481	-6.40365	7.44607e-05	0.00664645	0	0	0
WBGene00015598	fbxa-163	-16.7475	-6.36206	1.04468e-11	2.7438e-08	1	0	0
WBGene00009061	F22G12.1	-16.4022	-6.08186	1.99368e-11	3.97439e-08	1	0	0
WBGene00008301	dct-3	-17.3385	-5.824	7.88225e-10	6.37643e-07	1	0	0
WBGene00044237	C17H1.10	-18.377	-5.74692	2.7512e-08	1.0969e-05	0	0	0
WBGene00017270	numr-1	-15.4596	-5.58166	4.07934e-11	6.82208e-08	0	0	0
WBGene00015227	B0507.10	-16.2544	-5.34821	4.06632e-10	3.74133e-07	1	0	0
WBGene00001885	his-11	-19.1832	-5.31173	8.22534e-06	0.00110543	0	0	0
WBGene00001918	his-44	-19.1832	-5.31173	8.22534e-06	0.00110543	0	0	0
WBGene00001889	his-15	-19.1832	-5.31173	8.22534e-06	0.00110543	0	0	0
WBGene00009168	F26F2.3	-19.7338	-5.03323	0.000243817	0.0169552	1	0	0
WBGene00012137	asic-2	-18.8948	-4.7113	8.22534e-06	0.00110543	1	0	0
WBGene00015455	C04G6.5	-18.9708	-4.5593	1.59279e-05	0.00181441	1	0	0
WBGene00012757	Y41C4A.11	-17.9809	-4.53912	1.69467e-06	0.000306765	0	1	0
WBGene00015225	B0507.8	-17.6733	-4.51039	9.09469e-07	0.00017833	1	0	0
WBGene00017667	ttr-37	-16.8959	-4.36919	4.39168e-07	9.91111e-05	1	0	0
WBGene00015605	C08E3.13	-17.7933	-4.27045	3.68192e-06	0.000579467	0	0	0
WBGene00045457	F33H12.7	-18.1521	-4.19673	1.05608e-05	0.00131387	0	0	0
WBGene00022713	ZK355.3	-19.1783	-4.14426	0.000608346	0.0333781	1	0	0
WBGene00045401	T26F2.3	-17.0607	-4.03963	2.88028e-06	0.000471933	0	0	0
WBGene00008302	C54D10.8	-19.2338	-4.03323	0.000921321	0.0457258	1	0	0
WBGene00021081	W08A12.4	-18.2484	-4.00408	2.84399e-05	0.00298394	1	0	0
WBGene00018646	F49F1.6	-17.1635	-3.83416	8.87169e-06	0.00116609	1	0	0
WBGene00009898	dod-23	-12.4376	-3.75251	3.13126e-07	7.49061e-05	0	1	0
WBGene00001890	his-16	-19.035	-3.59722	0.000921321	0.0457258	0	0	0
WBGene00001917	his-43	-19.035	-3.59722	0.000921321	0.0457258	0	0	0
WBGene00001886	his-12	-19.035	-3.59722	0.000921321	0.0457258	0	0	0
WBGene00016912	clec-86	-16.3098	-3.54137	6.26497e-06	0.000913845	0	0	0
WBGene00004123	pqn-36	-17.9131	-3.50485	0.000124037	0.0100481	0	0	0
WBGene00004002	pgp-8	-17.0643	-3.4535	2.48746e-05	0.00265647	0	0	0
WBGene00007660	C17H1.7	-16.0684	-3.31702	1.88477e-05	0.00208738	1	0	0
WBGene00138721	C54D10.14	-17.7405	-3.20604	0.000206665	0.0150727	0	0	0
WBGene00012961	Y47H10A.5	-15.392	-3.07307	3.81687e-05	0.00393565	1	0	0
WBGene00014046	clec-60	-17.0628	-2.97433	0.00025043	0.0173144	0	0	0
WBGene00022096	Y69A2AR.25	-17.209	-2.91293	0.000355341	0.0229743	0	0	0
WBGene00001772	gst-24	-17.5174	-2.82233	0.000639659	0.0349359	1	0	0
WBGene00007131	B0284.1	-17.1725	-2.75502	0.000671796	0.0363889	1	0	0
WBGene00008602	oac-14	-16.2626	-2.68803	0.000472306	0.0288227	0	0	0
WBGene00008577	F08G2.5	-15.8681	-2.67589	0.000281488	0.0192393	1	0	0
WBGene00010822	M01G12.9	-16.2309	-2.5293	0.000743891	0.0388867	1	0	0
WBGene00019978	hacd-1	-13.7447	2.30127	0.000945255	0.0467198	0	0	0
WBGene00019730	asns-2	-14.7907	2.37544	0.000881151	0.0444702	0	0	0
WBGene00000712	col-139	-13.9136	2.38517	0.000672348	0.0363889	0	1	0
WBGene00003091	lys-2	-13.1569	2.39285	0.000590038	0.0326225	1	0	0
WBGene00000118	alh-12	-14.6409	2.39562	0.000777298	0.0404229	0	0	0
WBGene00004993	spp-8	-14.0822	2.41798	0.000591848	0.0326225	0	0	0
WBGene00016027	C23H5.8	-15.0062	2.4221	0.000797023	0.040915	1	0	0
WBGene00017964	F31F7.1	-14.766	2.42495	0.000699	0.0371588	1	1	0
WBGene00003786	npa-1	-11.6572	2.44182	0.000416669	0.0262304	0	1	0
WBGene00003956	pcp-1	-14.4883	2.48697	0.000492937	0.0294014	1	0	0
WBGene00000989	dhs-26	-15.0725	2.53001	0.000466672	0.0286249	0	0	0
WBGene00000657	col-81	-14.8246	2.5631	0.000359055	0.0230896	0	1	0
WBGene00014000	ZK550.6	-15.5308	2.57186	0.00045763	0.0282866	1	0	0
WBGene00018138	folt-2	-15.6163	2.58124	0.000494079	0.0294014	1	1	0
WBGene00019368	K03H6.2	-16.3959	2.59045	0.000785476	0.0406713	0	0	0
WBGene00000703	col-129	-14.634	2.59278	0.000291785	0.0194974	0	1	0
WBGene00008390	D1086.3	-14.1087	2.6189	0.000225556	0.0160588	0	1	0
WBGene00010943	M176.4	-16.5391	2.64405	0.000789107	0.0406832	1	0	0
WBGene00018400	F43H9.4	-16.5336	2.65502	0.000744507	0.0388867	0	0	0
WBGene00017881	F28A12.4	-13.0403	2.65793	0.000151405	0.0117594	0	0	0
WBGene00001397	fat-5	-13.9928	2.65831	0.000182694	0.0138304	1	0	0
WBGene00018602	F48D6.4	-16.9342	2.68388	0.000858637	0.0437028	1	0	0
WBGene00000212	asm-2	-15.994	2.68698	0.000410087	0.0259527	0	0	0
WBGene00019565	cyp-35A3	-16.4271	2.69309	0.000535694	0.0300819	0	0	0
WBGene00011487	T05E12.6	-14.9903	2.6944	0.000205058	0.0150472	1	0	0
WBGene00001156	ech-7	-15.6555	2.69516	0.000323402	0.0212539	0	0	0
WBGene00000967	dhs-3	-14.983	2.70912	0.000192355	0.0143797	1	0	0
WBGene00015141	ugt-46	-15.9757	2.72369	0.000334366	0.0218544	1	0	0
WBGene00021160	Y4C6B.6	-15.3695	2.72452	0.000198116	0.0146275	1	0	0
WBGene00022642	lipl-5	-12.4376	2.72548	0.00010245	0.00869084	0	0	0
WBGene00008565	F08A8.2	-16.7891	2.74308	0.00052717	0.0300672	1	0	0
WBGene00003778	nnt-1	-17.0114	2.78055	0.000684203	0.0365346	0	0	0
WBGene00014669	C06G8.3	-17.1489	2.78055	0.000868155	0.044	1	0	0
WBGene00000652	col-76	-16.6521	2.80327	0.000345206	0.0224403	0	0	0
WBGene00001761	gst-13	-16.137	2.8044	0.000229306	0.0162292	0	1	0
WBGene00001387	far-3	-13.8862	2.84067	6.9517e-05	0.0063961	0	0	0
WBGene00007112	B0035.13	-15.9689	2.86544	0.000185092	0.0139238	0	0	0
WBGene00011222	R10H10.3	-15.0641	2.87879	8.29892e-05	0.00735285	1	0	0
WBGene00008669	acs-14	-16.0269	2.88365	0.000137837	0.0107756	1	0	0
WBGene00007565	clec-48	-15.4429	2.9279	8.59543e-05	0.00755956	1	0	0
WBGene00013947	ZK228.4	-17.2249	2.93256	0.000566218	0.0316473	1	0	0
WBGene00007228	acs-7	-17.8098	2.93256	0.000994699	0.0487355	1	0	0
WBGene00015052	clec-52	-16.5722	2.96314	0.000159431	0.0123029	0	0	0
WBGene00018146	F37C4.6	-17.209	2.96427	0.000478524	0.0290539	1	0	0
WBGene00017660	F21C10.11	-15.9855	2.9665	9.22149e-05	0.00805096	0	0	0
WBGene00014251	gstk-1	-16.1245	2.97741	0.000108101	0.00897912	0	1	0
WBGene00010659	K08D8.5	-17.5474	3.01273	0.000422388	0.0264512	0	0	0
WBGene00000602	col-13	-17.5921	3.02827	0.000518737	0.0300672	0	0	0
WBGene00021503	Y40D12A.2	-16.3261	3.07006	0.000100452	0.00858215	1	0	0
WBGene00021224	clec-209	-13.2662	3.10102	1.57051e-05	0.00180623	0	0	0
WBGene00018910	F56A4.2	-13.2662	3.10102	1.57051e-05	0.00180623	0	0	0
WBGene00003999	pgp-5	-17.7254	3.10141	0.000444113	0.0276668	1	0	0
WBGene00022858	ZK1193.2	-16.051	3.12425	4.9253e-05	0.00482881	0	0	0
WBGene00021872	clec-85	-14.2989	3.12436	1.84611e-05	0.00206368	1	0	0
WBGene00000720	col-147	-17.3919	3.12462	0.000279056	0.0191827	0	0	0
WBGene00000981	dhs-18	-17.1276	3.1272	0.000214292	0.0155342	1	0	0
WBGene00019986	R09F10.1	-16.709	3.13419	9.4802e-05	0.00821686	1	0	0
WBGene00010041	F54C9.3	-16.0379	3.1506	4.37345e-05	0.00443312	1	0	0
WBGene00007153	clec-41	-13.601	3.17541	1.07649e-05	0.00131387	0	0	0
WBGene00003096	lys-7	-11.7279	3.21924	6.63614e-06	0.000956324	0	0	0
WBGene00012747	Y40H7A.10	-14.5174	3.23144	1.07288e-05	0.00131387	0	0	0
WBGene00004875	smd-1	-16.6586	3.23512	5.92001e-05	0.00571042	0	1	0
WBGene00004987	spp-2	-15.5268	3.26774	1.56161e-05	0.00180623	1	0	0
WBGene00020788	T25B6.2	-16.7666	3.27014	6.25883e-05	0.00598895	1	0	0
WBGene00020516	T15B7.1	-15.284	3.34036	9.85947e-06	0.00124136	0	0	0
WBGene00001819	haf-9	-16.3825	3.34243	2.21004e-05	0.00242517	1	0	0
WBGene00019738	clec-265	-17.5934	3.36552	0.00012685	0.0100481	1	0	0
WBGene00009347	F32H5.1	-17.5934	3.36552	0.00012685	0.0100481	0	0	0
WBGene00021336	Y34F4.1	-18.1521	3.41798	0.000382127	0.0244418	0	0	0
WBGene00003958	pcp-3	-16.1489	3.42441	1.53132e-05	0.00180623	1	0	0
WBGene00012251	clec-49	-17.3016	3.4797	3.99736e-05	0.00408653	0	0	0
WBGene00003473	mtl-1	-17.1023	3.51752	4.62558e-05	0.00461054	1	0	0
WBGene00008485	ugt-43	-17.7708	3.53663	0.000107311	0.00897583	0	0	0
WBGene00008494	F01D5.3	-18.486	3.58025	0.000533686	0.0300819	0	0	0
WBGene00000213	asm-3	-15.158	3.59248	2.38797e-06	0.000407096	0	0	0
WBGene00021167	cyp-32B1	-17.7338	3.61063	7.08666e-05	0.0064705	1	0	0
WBGene00001157	ech-8	-18.4708	3.61063	0.000458791	0.0282866	1	0	0
WBGene00004062	pmp-5	-16.3215	3.67837	4.25174e-06	0.000651989	0	0	0
WBGene00008341	ttr-44	-16.6986	3.68102	8.98512e-06	0.00116816	1	0	0
WBGene00009895	scl-2	-14.9976	3.72697	9.55687e-07	0.000181743	0	0	0
WBGene00019803	PDB1.1	-16.4027	3.74677	3.59331e-06	0.000573061	1	0	0
WBGene00008499	cyp-37A1	-16.6569	3.76443	5.90823e-06	0.000872449	1	0	0
WBGene00006925	vit-1	-10.687	3.78084	2.30621e-07	5.74679e-05	0	1	0
WBGene00000136	amt-4	-17.633	3.81226	2.68782e-05	0.00284504	1	0	0
WBGene00002055	ifc-1	-18.9318	3.85856	0.000814859	0.0416518	1	0	0
WBGene00007460	C08F11.13	-16.7493	3.88365	4.17411e-06	0.000648397	1	0	0
WBGene00015400	cyp-35A2	-14.7091	3.88499	3.43657e-07	8.05976e-05	1	0	0
WBGene00019846	R03G5.5	-18.9131	3.89603	0.000681598	0.0365346	0	0	0
WBGene00008296	cdr-2	-17.1031	3.90131	4.81531e-06	0.000729062	1	0	0
WBGene00008123	C47A4.2	-18.8948	3.93256	0.000681598	0.0365346	1	0	0
WBGene00021852	Y54F10AM.8	-16.0722	3.96314	6.96504e-07	0.000143636	1	0	0
WBGene00008042	C40H1.7	-18.877	3.96818	0.000571838	0.0318128	1	0	0
WBGene00008584	F08G5.6	-15.7012	3.97986	4.73188e-07	0.000102905	0	0	0
WBGene00007533	C12C8.2	-16.1698	3.98165	7.711e-07	0.000153719	0	0	0
WBGene00000169	aqp-1	-16.5446	3.98914	1.6113e-06	0.000296505	0	0	0
WBGene00007692	C23H4.3	-17.8596	4.00295	2.40774e-05	0.0025945	1	0	0
WBGene00015759	C14C6.5	-15.4495	4.03849	2.28467e-07	5.74679e-05	0	0	0
WBGene00010124	F55G11.4	-15.1383	4.04462	1.78561e-07	4.7262e-05	0	0	0
WBGene00019022	F58A6.1	-18.8098	4.10248	0.000291391	0.0194974	1	0	0
WBGene00007362	cyp-35C1	-15.1628	4.10888	1.31381e-07	3.74155e-05	1	0	0
WBGene00010657	K08D8.3	-19.7633	4.19559	0.00102803	0.0493827	1	0	0
WBGene00018200	btb-17	-19.7633	4.19559	0.00102803	0.0493827	0	0	0
WBGene00001243	elo-5	-14.8033	4.20718	5.7278e-08	1.8029e-05	0	0	0
WBGene00015044	cyp-34A9	-17.7558	4.21054	7.66182e-06	0.00107815	1	0	0
WBGene00008629	cpt-5	-18.7484	4.22534	0.000180606	0.0137594	1	0	0
WBGene00004020	pho-1	-17.7196	4.28305	5.37391e-06	0.000803467	1	0	0
WBGene00019495	sdz-24	-18.7196	4.28305	0.000132862	0.010455	1	0	0
WBGene00011486	T05E12.3	-18.1206	4.31107	1.67283e-05	0.00188761	0	0	0
WBGene00007331	pho-11	-13.5333	4.31568	1.43057e-08	6.33741e-06	0	0	0
WBGene00017131	E04F6.15	-18.0934	4.36552	1.2131e-05	0.00146564	0	0	0
WBGene00015609	math-4	-19.6783	4.36552	0.000488131	0.0293394	0	0	0
WBGene00011362	T02B5.1	-19.6783	4.36552	0.000488131	0.0293394	0	0	0
WBGene00001244	elo-6	-13.9873	4.40275	1.05303e-08	5.03811e-06	0	1	0
WBGene00021236	Y19D10B.7	-16.046	4.46029	5.55136e-08	1.79459e-05	0	0	0
WBGene00017499	F15E11.13	-16.046	4.46029	5.55136e-08	1.79459e-05	0	0	0
WBGene00020191	clec-53	-19.6023	4.51752	0.000305695	0.0202012	0	0	0
WBGene00007691	C23H4.2	-19.6023	4.51752	0.000305695	0.0202012	1	0	0
WBGene00013906	ugt-5	-19.5787	4.56482	0.000243817	0.0169552	1	0	0
WBGene00013762	Y113G7B.12	-19.5787	4.56482	0.000243817	0.0169552	1	0	0
WBGene00008596	clec-54	-19.5558	4.61063	0.000195424	0.0145184	1	0	0
WBGene00018174	F38B6.4	-17.1859	4.70655	1.79641e-07	4.7262e-05	0	0	0
WBGene00003957	pcp-2	-17.4963	4.72957	4.57899e-07	0.000101425	1	0	0
WBGene00008542	scav-6	-18.4911	4.73991	1.34086e-05	0.0016038	1	0	0
WBGene00044492	Y54G2A.49	-19.4911	4.73991	0.000103439	0.00871293	0	0	0
WBGene00011803	T16G12.1	-16.6493	4.8089	2.47716e-08	1.0217e-05	1	0	0
WBGene00000707	col-133	-19.451	4.82008	6.91332e-05	0.0063961	0	0	0
WBGene00000072	add-1	-19.451	4.82008	6.91332e-05	0.0063961	0	0	0
WBGene00007536	daf-36	-19.451	4.82008	6.91332e-05	0.0063961	1	0	0
WBGene00011407	T04A8.5	-18.4414	4.83945	8.36369e-06	0.00111153	0	0	0
WBGene00008917	F17C11.6	-19.4318	4.85856	6.91332e-05	0.0063961	0	0	0
WBGene00009877	F49C12.7	-16.4131	4.89603	1.71084e-08	7.30834e-06	0	0	0
WBGene00017500	F15E11.14	-16.0146	4.90831	4.25889e-09	2.59166e-06	0	0	0
WBGene00017490	F15E11.1	-16.0146	4.90831	4.25889e-09	2.59166e-06	0	0	0
WBGene00007833	oac-6	-19.3948	4.93256	4.69243e-05	0.00463853	1	0	0
WBGene00007455	ugt-22	-14.9948	4.94793	7.99653e-10	6.37643e-07	1	0	0
WBGene00021768	Y51F10.7	-16.3468	5.02848	7.58218e-09	4.15112e-06	1	0	0
WBGene00010062	lipl-1	-17.2785	5.16522	3.48252e-08	1.3017e-05	0	0	0
WBGene00020938	clec-218	-18.2558	5.21054	1.15169e-06	0.000215241	1	0	0
WBGene00008493	F01D5.2	-19.2056	5.31107	7.01868e-06	0.00099941	0	0	0
WBGene00008492	F01D5.1	-17.1684	5.38542	9.17203e-09	4.76985e-06	1	0	0
WBGene00007963	cyp-25A1	-17.1548	5.4125	7.6352e-09	4.15112e-06	0	0	0
WBGene00020456	fbxa-60	-18.0336	5.65502	8.75526e-08	2.61804e-05	1	1	0
WBGene00015756	C14C6.2	-19.012	5.69809	9.57264e-07	0.000181743	0	0	0
WBGene00008495	F01D5.5	-17.9758	5.7705	4.31463e-08	1.51786e-05	1	0	0
WBGene00020741	T23F4.3	-18.9708	5.78055	6.54689e-07	0.000137381	0	0	0
WBGene00008567	F08A8.4	-17.9616	5.79887	3.767e-08	1.36537e-05	1	0	0
WBGene00017498	F15E11.12	-18.8596	6.00295	1.81762e-07	4.7262e-05	0	0	0
WBGene00020182	ugt-53	-18.8019	6.11842	9.62699e-08	2.8085e-05	0	0	0
WBGene00018885	F55E10.6	-18.794	6.13419	8.6925e-08	2.61804e-05	1	0	0
WBGene00000966	dhs-2	-17.7633	6.19559	3.45865e-09	2.43347e-06	0	0	0
WBGene00007875	dod-24	-17.7231	6.27596	2.06119e-09	1.54087e-06	0	0	0
WBGene00007964	cyp-25A2	-17.3706	6.4911	1.12047e-10	1.34019e-07	1	0	0
WBGene00011418	T04A11.3	-19.7835	7.02391	1.86519e-06	0.000328082	0	0	0
WBGene00000983	dhs-20	-18.3261	7.07006	3.38095e-10	3.36997e-07	1	0	0
WBGene00009773	lipl-2	-17.2231	7.27596	3.39303e-12	1.3528e-08	1	0	0
WBGene00016052	dod-3	-17.175	7.37218	1.8278e-12	1.09311e-08	1	0	0
WBGene00017501	F15E11.15	-18.1684	7.38542	4.56288e-11	6.82208e-08	0	0	0
WBGene00007867	C32H11.4	-18.0586	7.60498	1.14698e-11	2.7438e-08	1	0	0
WBGene00019580	oac-58	-34.0981	31.836	0.00100641	0.0487355	1	0	0
WBGene00007550	C13C4.6	-34.0895	31.8531	0.00100641	0.0487355	0	0	0
WBGene00016865	C52B9.2	-34.0895	31.8531	0.00100641	0.0487355	1	0	0
WBGene00017093	E02C12.8	-34.0895	31.8531	0.00100641	0.0487355	1	0	0
WBGene00019473	cyp-35A5	-34.0483	31.9355	0.000726851	0.038299	1	0	0
WBGene00016714	C46F2.1	-34.0093	32.0135	0.000530405	0.0300672	1	0	0
WBGene00007695	C23H4.7	-33.9723	32.0875	0.000530405	0.0300672	1	0	0
WBGene00015783	C15B12.1	-33.9723	32.0875	0.000530405	0.0300672	1	0	0
WBGene00010706	cyp-14A2	-33.9723	32.0875	0.000530405	0.0300672	0	0	0
WBGene00019021	F57H12.6	-33.9723	32.0875	0.000530405	0.0300672	0	0	0
WBGene00018874	tag-234	-33.9723	32.0875	0.000530405	0.0300672	1	0	0
WBGene00011799	T16G1.5	-33.9035	32.225	0.000290613	0.0194974	0	0	0
WBGene00000596	col-7	-33.8145	32.4031	0.000125561	0.0100481	0	0	0
WBGene00016595	C42D4.2	-33.783	32.466	9.63608e-05	0.00829189	1	0	0
WBGene00013101	Y51H4A.5	-33.7296	32.573	5.79138e-05	0.00563177	1	0	0
WBGene00008593	clec-227	-33.6798	32.6725	4.53239e-05	0.00455562	1	0	0
WBGene00022860	ZK1193.4	-33.6562	32.7198	3.56805e-05	0.00371108	0	0	0
WBGene00017364	clec-7	-33.5093	33.0135	9.4751e-06	0.00120566	1	0	0
WBGene00021337	Y34F4.2	-33.3873	33.2575	2.94065e-06	0.000475312	0	0	0
WBGene00006636	tsp-10	-33.3715	33.2892	2.45054e-06	0.000407096	0	0	0
WBGene00021772	math-45	-33.3408	33.3506	1.71836e-06	0.000306765	1	0	0
WBGene00009226	cyp-37B1	-33.2693	33.4935	7.45e-07	0.000151033	1	0	0
WBGene00016340	C33C12.8	-33.2426	33.547	6.35441e-07	0.000135723	0	0	0
WBGene00022076	daao-1	-33.2043	33.6236	4.00132e-07	9.2038e-05	0	0	0
WBGene00018708	oac-32	-33.1562	33.7198	2.57175e-07	6.27768e-05	0	0	0
WBGene00007422	ugt-17	-33.0188	33.9944	5.21778e-08	1.78314e-05	1	0	0
WBGene00044201	H39E23.3	-32.0712	35.8897	4.84456e-13	5.79457e-09	0	0	0

## Sheet: WBgene_64hpi
Table S2: Infection-regulated genes, as determined by edgeR. Negative values represent genes upregulated during infection.
WB Gene ID	Public.Gene.Name	logConc	logFC	PValue	FDR	Intestine enriched by fluorescence-activated nuclei sorting (Haenni et al., 2012, Table S1)	Gene expression detected in germline by SAGE (Wang et al., 2009, Additional file 1)	Germline specific/enriched genes by SAGE (Wang et al., 2009, Additional file 5)
WBGene00050899	T10C6.15	-33.0816	-33.869	4.61803e-08	7.71981e-06	0	0	0
WBGene00045207	F13E9.14	-33.3496	-33.3329	8.75702e-07	8.6393e-05	0	0	0
WBGene00044237	C17H1.10	-33.3679	-33.2964	1.03208e-06	9.93766e-05	0	0	0
WBGene00017214	F07E5.9	-33.4256	-33.1809	2.04881e-06	0.000182663	1	0	0
WBGene00007659	C17H1.6	-33.5816	-32.869	9.4751e-06	0.000703457	1	0	0
WBGene00008519	cyp-13B1	-33.6331	-32.7659	1.44592e-05	0.00102977	1	0	0
WBGene00018997	F57B9.3	-33.6603	-32.7114	2.24824e-05	0.00153749	0	0	0
WBGene00010262	F58E10.7	-33.9256	-32.1809	0.00021796	0.0100512	0	0	0
WBGene00011954	T23F11.2	-33.9256	-32.1809	0.00021796	0.0100512	0	0	0
WBGene00020228	T05A8.2	-34.0106	-32.011	0.000390825	0.0156799	1	0	0
WBGene00009842	F48C5.1	-34.1069	-31.8183	0.000726851	0.0250888	1	0	0
WBGene00008758	F13E9.9	-34.1603	-31.7114	0.00140897	0.0415647	0	0	0
WBGene00002067	ifp-1	-18.9175	-7.11261	4.02924e-10	1.42635e-07	0	0	0
WBGene00000704	col-130	-19.4935	-5.9606	3.28997e-06	0.000274987	0	0	0
WBGene00006628	tsp-2	-19.5785	-5.79068	8.22534e-06	0.000630574	1	0	0
WBGene00045457	F33H12.7	-18.6852	-5.57728	9.62699e-08	1.39603e-05	0	0	0
WBGene00017270	numr-1	-14.4339	-5.50898	1.29152e-11	1.17008e-08	0	0	0
WBGene00001890	his-16	-19.7245	-5.49865	3.23096e-05	0.00206302	0	0	0
WBGene00001917	his-43	-19.7245	-5.49865	3.23096e-05	0.00206302	0	0	0
WBGene00001886	his-12	-19.7245	-5.49865	3.23096e-05	0.00206302	0	0	0
WBGene00001477	fmo-2	-19.7394	-5.46875	3.88701e-05	0.00241155	0	0	0
WBGene00006627	tsp-1	-17.786	-5.37564	1.62605e-08	3.20839e-06	0	0	0
WBGene00008843	arrd-9	-18.823	-5.30164	4.54007e-07	5.15512e-05	0	0	0
WBGene00015598	fbxa-163	-15.4748	-5.21343	1.79008e-10	7.9798e-08	1	0	0
WBGene00009166	F26F2.1	-18.9777	-4.99231	2.46727e-06	0.000215164	1	0	0
WBGene00021601	Y46H3A.5	-19.0607	-4.8263	6.00382e-06	0.00048498	0	0	0
WBGene00019644	cpt-4	-18.0967	-4.75415	6.05924e-07	6.51152e-05	1	0	0
WBGene00001885	his-11	-19.7617	-4.60144	0.000305695	0.0128648	0	0	0
WBGene00001918	his-44	-19.7617	-4.60144	0.000305695	0.0128648	0	0	0
WBGene00001889	his-15	-19.7617	-4.60144	0.000305695	0.0128648	0	0	0
WBGene00020579	T19D12.4	-14.3261	-4.57944	3.47812e-09	8.7214e-07	1	0	0
WBGene00007657	C17H1.4	-20.1957	-4.55621	0.00174368	0.0492651	0	0	0
WBGene00016281	C31B8.4	-20.1957	-4.55621	0.00174368	0.0492651	0	0	0
WBGene00018730	F53A9.7	-17.2508	-4.44603	2.13067e-07	2.72816e-05	1	0	0
WBGene00012137	asic-2	-18.362	-4.22364	1.18914e-05	0.000862201	1	0	0
WBGene00004231	ptr-17	-18.8043	-4.16919	3.59785e-05	0.0022554	0	0	0
WBGene00012961	Y47H10A.5	-14.4939	-4.0052	1.12087e-07	1.58715e-05	1	0	0
WBGene00010822	M01G12.9	-16.5687	-3.99649	6.50808e-07	6.81663e-05	1	0	0
WBGene00020700	T22F3.11	-17.9032	-3.97125	1.33653e-05	0.00095753	0	0	0
WBGene00007203	B0564.3	-18.5101	-3.92753	4.85126e-05	0.00284828	0	0	0
WBGene00022096	Y69A2AR.25	-18.4624	-3.8752	4.23374e-05	0.00261319	0	0	0
WBGene00015476	C05D9.9	-19.5785	-3.79068	0.000621965	0.0222136	0	0	0
WBGene00011130	R07H5.10	-19.6545	-3.63868	0.00102803	0.0322224	0	0	0
WBGene00004120	pqn-32	-19.6957	-3.55621	0.00133434	0.0405558	0	0	0
WBGene00017667	ttr-37	-16.3738	-3.55621	6.9822e-06	0.0005457	1	0	0
WBGene00017681	F21F8.11	-18.3823	-3.53914	0.000193372	0.00923579	0	0	0
WBGene00007682	C18D11.6	-18.3997	-3.50438	0.000222231	0.0101317	0	0	0
WBGene00045401	T26F2.3	-17.5695	-3.46875	3.79855e-05	0.00236888	0	0	0
WBGene00011522	T06D8.1	-13.7411	-3.4208	2.59617e-06	0.000221613	0	0	0
WBGene00006611	tre-5	-17.9718	-3.38932	0.000184741	0.00889419	0	0	0
WBGene00015602	fbxa-158	-19.2173	-3.34322	0.00141951	0.041773	1	0	0
WBGene00001515	gap-1	-18.2682	-3.24134	0.000499278	0.0186047	0	0	0
WBGene00021703	cpt-3	-17.9032	-3.14118	0.000231473	0.0104345	1	0	0
WBGene00045416	Y37H2A.14	-16.9103	-3.12696	7.52939e-05	0.00413807	0	0	0
WBGene00021927	Y55F3AM.10	-18.6014	-3.10102	0.00138806	0.0415647	1	0	0
WBGene00077490	M03A1.8	-18.625	-3.05371	0.001642	0.0471672	0	0	0
WBGene00012554	Y37D8A.16	-16.9545	-3.03861	0.00011744	0.00601975	1	0	0
WBGene00012101	T27F2.4	-17.3823	-3.01307	0.000274907	0.01206	1	0	0
WBGene00008301	dct-3	-17.6495	-3.0048	0.000345287	0.0140877	1	0	0
WBGene00016575	C41H7.5	-18.2988	-2.97586	0.0010052	0.031627	0	0	0
WBGene00017504	F16B4.2	-17.9935	-2.9606	0.000530803	0.0195374	1	0	0
WBGene00020360	math-41	-16.7529	-2.94602	0.000178899	0.00871751	1	0	0
WBGene00018729	F53A9.6	-17.701	-2.90171	0.000518737	0.0192701	1	0	0
WBGene00018353	fbxa-182	-17.8927	-2.82239	0.000883102	0.0288832	1	0	0
WBGene00022346	Y82E9BR.13	-17.2815	-2.76992	0.000736227	0.0253178	1	0	0
WBGene00138721	C54D10.14	-17.5484	-2.70752	0.0011681	0.0362353	0	0	0
WBGene00011839	T19C4.5	-17.5695	-2.63868	0.00156801	0.0455858	0	0	0
WBGene00018724	F53A9.1	-16.8406	-2.62256	0.000844957	0.0279393	1	0	0
WBGene00010977	R02D5.3	-17.3587	-2.61559	0.00157806	0.0457675	1	0	0
WBGene00003480	klf-3	-17.583	-2.61171	0.00173281	0.0491888	0	0	0
WBGene00004236	ptr-22	-16.091	-2.59074	0.000558357	0.0203033	0	0	0
WBGene00021979	Y58A7A.5	-15.7768	-2.49165	0.000667649	0.0237045	1	0	0
WBGene00002054	ifb-2	-14.416	-2.46213	0.000473026	0.0180747	1	0	0
WBGene00018350	F42C5.10	-14.6584	-2.43108	0.000578722	0.0208548	1	0	0
WBGene00002017	hsp-16.11	-15.1782	-2.31219	0.00123635	0.0380581	0	0	0
WBGene00002015	hsp-16.1	-15.1782	-2.31219	0.00123635	0.0380581	0	0	0
WBGene00009898	dod-23	-13.4778	-2.30098	0.000900513	0.0293728	0	1	0
WBGene00010047	F54D1.6	-14.2868	-2.24187	0.0013658	0.0413113	1	0	0
WBGene00008862	F15D4.5	-14.3863	-2.19774	0.00168309	0.0481181	0	0	0
WBGene00000693	col-119	-11.6496	2.15404	0.00163514	0.0471672	0	0	0
WBGene00000608	col-19	-13.6789	2.17549	0.00167274	0.0479359	0	0	0
WBGene00006928	vit-4	-9.63862	2.18523	0.00136606	0.0413113	0	1	0
WBGene00003828	nuc-1	-13.8665	2.21035	0.00150283	0.0439031	0	1	0
WBGene00017892	F28B4.3	-13.7426	2.22542	0.00138105	0.0415647	0	0	0
WBGene00000609	col-20	-14.2673	2.27563	0.00120086	0.0371556	0	1	0
WBGene00013035	Y49E10.16	-14.9708	2.30324	0.00123952	0.0380583	0	0	0
WBGene00004999	spp-14	-12.1137	2.32006	0.000754135	0.0258597	0	0	0
WBGene00019958	R08E3.2	-16.3167	2.32961	0.00175636	0.0495073	0	0	0
WBGene00000217	asp-4	-12.572	2.34196	0.000706033	0.0249115	0	0	0
WBGene00000751	col-178	-12.5464	2.35797	0.000647481	0.0230564	0	0	0
WBGene00006927	vit-3	-9.9582	2.36045	0.000592054	0.0212715	0	0	0
WBGene00020662	T21H3.1	-12.3604	2.42835	0.000451147	0.0175162	0	0	0
WBGene00016769	C49C8.5	-16.7014	2.43247	0.00148454	0.0435804	1	0	0
WBGene00012176	W01C9.2	-14.8334	2.43503	0.000606914	0.0217405	0	0	0
WBGene00019895	aagr-2	-13.3931	2.43928	0.000468435	0.018013	1	0	0
WBGene00000757	col-184	-12.8876	2.44539	0.000426854	0.0168446	0	1	0
WBGene00013986	ZK512.7	-15.9617	2.47209	0.000795835	0.026477	0	1	0
WBGene00044292	F56D6.8	-14.0541	2.47343	0.000440374	0.0172111	0	0	0
WBGene00006926	vit-2	-7.59748	2.47602	0.000329301	0.0136202	0	1	1
WBGene00010793	LLC1.2	-14.5001	2.47635	0.000476657	0.0180971	1	0	0
WBGene00000713	col-140	-11.6596	2.48959	0.000322323	0.0133775	0	1	0
WBGene00019730	asns-2	-14.8282	2.49229	0.000473042	0.0180747	0	0	0
WBGene00001240	elo-2	-15.8029	2.49592	0.000713252	0.0250283	0	1	0
WBGene00015389	scav-1	-16.9386	2.51831	0.00152753	0.0445166	1	0	0
WBGene00010050	F54D5.4	-14.5935	2.52361	0.000392285	0.0156862	1	0	0
WBGene00009192	F27E5.1	-16.5695	2.53125	0.0011337	0.0353502	0	1	0
WBGene00018877	aman-1	-16.1507	2.53874	0.000772398	0.0264108	1	0	0
WBGene00001819	haf-9	-16.3428	2.53981	0.00077857	0.026477	1	0	0
WBGene00012664	Y39B6A.1	-15.2376	2.55115	0.000397451	0.0157983	0	0	0
WBGene00002269	lec-6	-13.9177	2.55994	0.000277664	0.0121085	1	0	0
WBGene00000118	alh-12	-15.3645	2.56601	0.000441658	0.0172111	0	0	0
WBGene00015514	C06A8.3	-14.9403	2.56687	0.0003427	0.0140621	0	0	0
WBGene00003658	nhr-68	-17.1323	2.57564	0.00164175	0.0471672	1	1	0
WBGene00011733	T12D8.5	-17.1323	2.57564	0.00164175	0.0471672	1	0	0
WBGene00008194	C49C3.4	-13.5996	2.5939	0.000227265	0.0103221	0	0	0
WBGene00003485	mua-6	-15.9519	2.59654	0.000474904	0.0180884	0	1	0
WBGene00003577	ndg-4	-16.4545	2.60525	0.000707854	0.0249115	1	0	0
WBGene00001633	gly-8	-15.9456	2.60925	0.00044186	0.0172111	0	0	0
WBGene00000696	col-122	-11.8772	2.61533	0.000171985	0.00841466	0	1	0
WBGene00017691	ilys-5	-12.9215	2.61755	0.000183431	0.00886655	0	1	0
WBGene00010070	F54F11.2	-14.6475	2.62641	0.000236406	0.0105776	1	0	0
WBGene00000781	cpr-1	-12.0865	2.62979	0.000161649	0.00803971	1	1	0
WBGene00000754	col-181	-11.6981	2.63083	0.000157632	0.00787244	0	0	0
WBGene00044696	F52E1.14	-13.7532	2.64217	0.000181151	0.00879166	0	1	0
WBGene00020369	T08H10.1	-15.8763	2.64276	0.000351081	0.0142276	0	0	0
WBGene00019957	R08E3.1	-13.8175	2.65911	0.000168724	0.00832279	0	0	0
WBGene00018984	F56F10.1	-15.4626	2.66609	0.000275549	0.01206	1	0	0
WBGene00006930	vit-6	-7.52371	2.67628	0.000117534	0.00601975	0	1	0
WBGene00017678	F21F8.4	-17.2024	2.68653	0.000798534	0.026477	1	1	0
WBGene00007650	ugt-23	-15.7937	2.70669	0.00029929	0.0128648	1	0	0
WBGene00011330	T01D3.6	-14.2921	2.71091	0.000143478	0.00728651	1	0	0
WBGene00008936	F18E2.1	-16.3696	2.77517	0.000314699	0.0131976	1	0	0
WBGene00017501	F15E11.15	-16.696	2.80427	0.000348352	0.0141647	0	0	0
WBGene00008375	D1054.8	-18.018	2.80427	0.00126708	0.0388057	0	1	0
WBGene00012018	T25C12.3	-13.6771	2.81818	7.3099e-05	0.00407324	1	0	0
WBGene00015802	C15H9.7	-15.4086	2.85318	0.000111207	0.00576934	0	1	0
WBGene00009626	F42A8.1	-16.4046	2.86117	0.000230581	0.0104334	0	0	0
WBGene00007140	cyp-29A4	-18.2423	2.88175	0.00149543	0.0437931	0	0	0
WBGene00011487	T05E12.6	-16.7558	2.88376	0.000267007	0.0117718	1	0	0
WBGene00011181	R09H10.3	-17.7508	2.89382	0.00108002	0.0337638	1	0	0
WBGene00016004	C18H9.6	-17.5519	2.90629	0.000727483	0.0250888	1	0	0
WBGene00007336	C05C12.4	-17.3772	2.91591	0.000478524	0.0180971	0	0	0
WBGene00000752	col-179	-15.7729	2.93009	0.000102927	0.00538621	0	0	0
WBGene00016335	C33C12.3	-16.835	2.93933	0.000254743	0.011314	1	0	0
WBGene00001790	gst-42	-17.7214	2.95271	0.000880555	0.0288783	0	0	0
WBGene00017673	F21F3.3	-14.9707	2.95965	5.28667e-05	0.00308885	0	0	0
WBGene00018911	F56A4.3	-17.4179	2.96222	0.000566218	0.0205271	0	1	0
WBGene00000597	col-8	-14.5429	2.96971	4.30894e-05	0.00264604	0	1	0
WBGene00022076	daao-1	-18.1878	2.99068	0.00100214	0.031627	0	0	0
WBGene00005003	spp-18	-18.1878	2.99068	0.00100214	0.031627	0	0	0
WBGene00021869	Y54G2A.3	-17.3326	3.00518	0.000317781	0.0132347	0	1	0
WBGene00016013	C23G10.6	-17.3326	3.00518	0.000317781	0.0132347	0	0	0
WBGene00003958	pcp-3	-17.5016	3.00698	0.000462261	0.0178326	1	0	0
WBGene00010041	F54C9.3	-16.2515	3.01124	9.75128e-05	0.00520576	1	0	0
WBGene00012407	Y7A5A.1	-15.1395	3.01605	4.35554e-05	0.00266108	0	0	0
WBGene00011105	R07E3.4	-17.162	3.04221	0.000199338	0.00948314	1	0	0
WBGene00000715	col-142	-17.6748	3.04582	0.000537282	0.0195961	0	0	0
WBGene00001761	gst-13	-17.6658	3.06374	0.000537282	0.0195961	0	1	0
WBGene00008992	F21A3.2	-16.381	3.07314	6.56467e-05	0.003727	0	0	0
WBGene00017840	ttm-2	-17.8823	3.07557	0.000397715	0.0157983	1	0	0
WBGene00012175	W01C9.1	-17.657	3.08145	0.000488047	0.0182458	0	0	0
WBGene00020082	R57.1	-14.0676	3.09022	1.82229e-05	0.00126052	1	0	0
WBGene00004986	spp-1	-15.4507	3.10868	3.01363e-05	0.00200398	1	1	0
WBGene00021879	clec-83	-16.5401	3.11621	7.26348e-05	0.0040662	0	0	0
WBGene00012840	grsp-1	-17.6396	3.11621	0.000403738	0.0159848	0	0	0
WBGene00016658	C45B2.1	-18.447	3.11621	0.00116281	0.0361644	0	1	0
WBGene00017772	clec-1	-15.5361	3.1242	3.14718e-05	0.00205867	0	0	0
WBGene00003943	pbo-4	-17.2704	3.12951	0.000170349	0.00836864	1	0	0
WBGene00018195	btb-16	-18.4321	3.14596	0.0010052	0.031627	0	0	0
WBGene00014206	nit-1	-18.4321	3.14596	0.0010052	0.031627	0	0	0
WBGene00016705	C46C11.2	-18.4175	3.1751	0.00087065	0.0286315	1	0	0
WBGene00008707	F11E6.3	-15.7656	3.19117	2.59525e-05	0.00174505	0	1	0
WBGene00020674	T22B7.7	-13.2744	3.20287	8.37054e-06	0.000637645	0	0	0
WBGene00004993	spp-8	-14.5959	3.20367	1.16683e-05	0.000856338	0	0	0
WBGene00011699	cyp-34A2	-17.5819	3.23169	0.000233106	0.0104689	1	0	0
WBGene00007605	C15C8.3	-16.7951	3.25007	6.63567e-05	0.00374962	0	1	0
WBGene00001099	dsc-4	-16.786	3.26821	5.94468e-05	0.00340715	1	0	0
WBGene00017336	ugt-41	-16.6636	3.28202	4.38325e-05	0.00266449	0	0	0
WBGene00008499	cyp-37A1	-17.1891	3.29206	7.64918e-05	0.0041848	1	0	0
WBGene00015116	B0286.3	-16.3587	3.2928	2.40018e-05	0.00162295	0	1	0
WBGene00001752	gst-4	-18.0348	3.29678	0.000259582	0.0114865	0	0	0
WBGene00017436	F13H8.3	-17.1658	3.3386	6.21249e-05	0.00354377	0	0	0
WBGene00015110	B0281.3	-18.3358	3.3386	0.000436421	0.0171659	1	0	0
WBGene00022597	ZC395.5	-18.7508	3.3386	0.00138806	0.0415647	1	0	0
WBGene00000216	asp-3	-11.8263	3.342	3.26904e-06	0.000274987	1	1	0
WBGene00008167	C48B4.1	-17.1601	3.35001	5.80162e-05	0.00335713	0	0	0
WBGene00009237	F28H7.3	-16.6274	3.35437	3.09472e-05	0.00203541	0	0	0
WBGene00006929	vit-5	-7.49983	3.36904	2.51102e-06	0.000215876	0	0	0
WBGene00014137	clec-187	-18.7173	3.40572	0.000999618	0.031627	1	0	0
WBGene00022040	Y65B4BR.1	-18.7173	3.40572	0.000999618	0.031627	0	0	0
WBGene00004062	pmp-5	-17.7091	3.42202	7.84456e-05	0.00427227	0	0	0
WBGene00009396	clec-65	-14.0598	3.433	2.90488e-06	0.000246219	1	0	0
WBGene00021336	Y34F4.1	-18.701	3.43814	0.000851461	0.0280772	0	0	0
WBGene00019986	R09F10.1	-16.9498	3.46671	2.32922e-05	0.00158387	1	0	0
WBGene00021779	Y51H7C.1	-17.6853	3.46953	5.94081e-05	0.00340715	0	0	0
WBGene00000002	aat-1	-18.6852	3.46985	0.000727001	0.0250888	0	0	0
WBGene00008654	F10F2.2	-15.9428	3.48078	6.85141e-06	0.000538978	1	0	0
WBGene00021224	clec-209	-14.5065	3.5143	2.0108e-06	0.00018197	0	0	0
WBGene00018910	F56A4.2	-14.5065	3.5143	2.0108e-06	0.00018197	0	0	0
WBGene00013946	ZK228.3	-18.2394	3.53125	0.00020148	0.00954727	0	0	0
WBGene00000283	cah-5	-18.6545	3.53125	0.000533686	0.0195837	0	1	0
WBGene00016957	C55F2.1	-17.2338	3.54248	3.0439e-05	0.00201299	1	0	0
WBGene00012253	clec-50	-14.3708	3.55262	1.67331e-06	0.000157343	0	0	0
WBGene00045276	F18E3.13	-18.625	3.59014	0.000458791	0.0177556	0	0	0
WBGene00044469	clec-173	-18.2064	3.59734	0.000139734	0.00712644	1	0	0
WBGene00019472	cyp-35B1	-17.6179	3.6045	3.19327e-05	0.00206302	1	0	0
WBGene00019368	K03H6.2	-17.0305	3.60925	1.51798e-05	0.00106223	0	0	0
WBGene00001156	ech-7	-17.0164	3.63745	1.2705e-05	0.00091567	0	0	0
WBGene00009213	thn-1	-18.5961	3.64811	0.000341233	0.0140621	0	0	0
WBGene00018146	F37C4.6	-18.1748	3.66053	9.81305e-05	0.00520576	1	0	0
WBGene00045399	Y47G6A.33	-19.1748	3.66053	0.00171843	0.0488959	0	0	0
WBGene00017443	F13H8.11	-19.1748	3.66053	0.00171843	0.0488959	1	0	0
WBGene00008495	F01D5.5	-17.1646	3.681	1.47359e-05	0.0010372	1	0	0
WBGene00000670	col-95	-12.7696	3.68631	4.79819e-07	5.34732e-05	0	1	0
WBGene00009877	F49C12.7	-16.8286	3.70917	6.22028e-06	0.000499115	0	0	0
WBGene00000712	col-139	-17.8246	3.71711	3.23953e-05	0.00206302	0	1	0
WBGene00007692	C23H4.3	-18.5563	3.72765	0.000222231	0.0101317	1	0	0
WBGene00019619	K10C2.3	-15.1749	3.75198	8.61135e-07	8.63719e-05	0	0	0
WBGene00001713	grl-4	-18.5433	3.75364	0.000222231	0.0101317	0	0	0
WBGene00012615	dct-16	-15.2149	3.76646	8.49888e-07	8.59601e-05	0	0	0
WBGene00008341	ttr-44	-17.1202	3.76965	9.52672e-06	0.000703457	1	0	0
WBGene00000677	col-103	-15.2588	3.77656	8.6916e-07	8.6393e-05	0	1	0
WBGene00020182	ugt-53	-19.1155	3.77918	0.000977184	0.031627	0	0	0
WBGene00014666	C05D12.3	-17.0967	3.81665	7.05396e-06	0.000547751	1	0	0
WBGene00019978	hacd-1	-14.8469	3.82054	4.4418e-07	5.15512e-05	0	0	0
WBGene00016943	acdh-1	-13.8946	3.84127	2.48034e-07	3.14246e-05	0	1	0
WBGene00015660	catp-3	-14.223	3.84819	2.90393e-07	3.5665e-05	0	0	0
WBGene00000212	asm-2	-16.6158	3.85972	2.00312e-06	0.00018197	0	0	0
WBGene00019017	F57F4.4	-14.3838	3.87015	2.64874e-07	3.28662e-05	0	1	0
WBGene00011869	dod-6	-19.0607	3.8888	0.000681598	0.0241286	0	1	0
WBGene00021503	Y40D12A.2	-18.0519	3.90629	2.95262e-05	0.00197432	1	0	0
WBGene00019869	R04E5.2	-18.4583	3.92357	9.9074e-05	0.00520722	1	0	0
WBGene00019208	lips-14	-19.0433	3.92357	0.000571838	0.0206686	0	0	0
WBGene00015469	C05D2.8	-16.2335	3.92846	1.00241e-06	9.72989e-05	0	0	0
WBGene00001158	ech-9	-19.0263	3.95751	0.000481147	0.0180971	1	0	0
WBGene00011407	T04A8.5	-19.0263	3.95751	0.000481147	0.0180971	0	0	0
WBGene00015400	cyp-35A2	-15.774	3.96632	4.88023e-07	5.38884e-05	1	0	0
WBGene00017071	aagr-1	-14.9774	3.96663	2.07912e-07	2.69078e-05	1	0	0
WBGene00004987	spp-2	-15.7722	3.96982	4.76262e-07	5.34732e-05	1	0	0
WBGene00003093	lys-4	-15.932	3.97126	6.51306e-07	6.81663e-05	0	0	0
WBGene00008542	scav-6	-18.4248	3.99068	6.76616e-05	0.00380549	1	0	0
WBGene00021852	Y54F10AM.8	-16.6813	4.00374	1.18025e-06	0.000112742	1	0	0
WBGene00015044	cyp-34A9	-17.1885	4.01851	3.96748e-06	0.000324848	1	0	0
WBGene00015369	ugt-51	-18.9935	4.0231	0.000343491	0.0140621	1	0	0
WBGene00003090	lys-1	-13.7232	4.03016	7.85944e-08	1.16786e-05	1	1	0
WBGene00022245	acp-6	-13.2214	4.03102	6.89878e-08	1.05106e-05	0	1	0
WBGene00018760	irg-3	-16.8183	4.03375	1.39211e-06	0.000131932	0	0	0
WBGene00008595	clec-56	-17.9856	4.03904	1.47086e-05	0.0010372	0	0	0
WBGene00020813	T25G12.6	-19.9777	4.05481	0.00133434	0.0405558	0	0	0
WBGene00016595	C42D4.2	-19.9777	4.05481	0.00133434	0.0405558	1	0	0
WBGene00003786	npa-1	-13.0766	4.06741	5.40568e-08	8.79227e-06	0	1	0
WBGene00008486	ugt-44	-16.1636	4.06819	4.50142e-07	5.15512e-05	0	0	0
WBGene00022858	ZK1193.2	-16.9699	4.07041	1.77091e-06	0.00016523	0	0	0
WBGene00016134	C26B9.5	-16.2629	4.08347	5.16717e-07	5.60289e-05	0	1	0
WBGene00016027	C23H5.8	-16.4875	4.11621	4.48614e-07	5.15512e-05	1	0	0
WBGene00017131	E04F6.15	-18.947	4.11621	0.000247831	0.0110477	0	0	0
WBGene00000989	dhs-26	-16.7737	4.12287	8.38153e-07	8.5524e-05	0	0	0
WBGene00015913	C17F4.7	-12.6155	4.13525	3.18387e-08	5.71957e-06	0	0	0
WBGene00013489	Y69H2.14	-15.4041	4.15489	1.25336e-07	1.75412e-05	0	1	0
WBGene00011166	R09D1.10	-19.9175	4.1751	0.000797167	0.026477	1	0	0
WBGene00019731	M02D8.5	-19.9175	4.1751	0.000797167	0.026477	0	0	0
WBGene00013126	mltn-2	-19.9175	4.1751	0.000797167	0.026477	0	0	0
WBGene00009215	thn-2	-14.132	4.18342	3.66353e-08	6.48445e-06	0	0	0
WBGene00001581	gfi-1	-14.8371	4.20284	5.25523e-08	8.66466e-06	1	0	0
WBGene00018755	bcmo-2	-18.9032	4.20367	0.000154728	0.00782482	0	0	0
WBGene00017322	clec-160	-17.5785	4.20932	2.48486e-06	0.000215164	0	0	0
WBGene00007691	C23H4.2	-19.8892	4.23169	0.000797167	0.026477	1	0	0
WBGene00000133	amt-1	-19.8892	4.23169	0.000797167	0.026477	0	0	0
WBGene00009146	F26C11.1	-19.8892	4.23169	0.000797167	0.026477	0	0	0
WBGene00019846	R03G5.5	-19.8892	4.23169	0.000797167	0.026477	0	0	0
WBGene00018200	btb-17	-19.8892	4.23169	0.000797167	0.026477	0	0	0
WBGene00002272	lec-9	-17.5563	4.25371	1.86198e-06	0.00017239	1	0	0
WBGene00015141	ugt-46	-17.8755	4.25917	4.92729e-06	0.000400708	1	0	0
WBGene00001694	grd-5	-18.862	4.28614	9.86135e-05	0.00520576	0	1	0
WBGene00008485	ugt-43	-18.862	4.28614	9.86135e-05	0.00520576	0	0	0
WBGene00194674	F23D12.11	-15.6113	4.29175	6.81747e-08	1.05106e-05	0	0	0
WBGene00019225	H22K11.2	-17.8554	4.29943	3.81468e-06	0.000314476	1	0	0
WBGene00011803	T16G12.1	-17.0471	4.30132	7.96759e-07	8.26706e-05	1	0	0
WBGene00000698	col-124	-15.2562	4.32783	3.90008e-08	6.8031e-06	0	0	0
WBGene00009883	F49C12.14	-18.8358	4.3386	8.52291e-05	0.00457954	1	0	0
WBGene00020836	lgc-34	-19.8358	4.3386	0.000488131	0.0182458	0	1	0
WBGene00007362	cyp-35C1	-16.5062	4.35398	1.51394e-07	2.07066e-05	1	0	0
WBGene00000673	col-98	-16.1235	4.36219	9.87958e-08	1.4156e-05	0	1	0
WBGene00012404	Y6G8.2	-19.8105	4.38923	0.000385253	0.0155601	1	0	0
WBGene00021183	Y9C9A.16	-19.786	4.43814	0.000305695	0.0128648	0	0	0
WBGene00008596	clec-54	-19.786	4.43814	0.000305695	0.0128648	1	0	0
WBGene00004932	sod-3	-19.786	4.43814	0.000305695	0.0128648	0	0	0
WBGene00001387	far-3	-15.0284	4.44347	1.39994e-08	2.90512e-06	0	0	0
WBGene00010769	asah-1	-15.0469	4.51556	9.85433e-09	2.15649e-06	1	1	0
WBGene00016274	C30G12.2	-16.9193	4.55678	1.7465e-07	2.30998e-05	0	0	0
WBGene00013650	Y105C5B.9	-19.6957	4.61871	0.000157376	0.00787244	0	0	0
WBGene00009226	cyp-37B1	-19.6957	4.61871	0.000157376	0.00787244	1	0	0
WBGene00008390	D1086.3	-16.2042	4.68284	1.48139e-08	3.02204e-06	0	1	0
WBGene00017881	F28A12.4	-14.4896	4.69112	2.31298e-09	6.33955e-07	0	0	0
WBGene00008917	F17C11.6	-19.6545	4.70117	0.000103439	0.00538958	0	0	0
WBGene00015052	clec-52	-17.0629	4.71447	1.35418e-07	1.87344e-05	0	0	0
WBGene00000669	col-94	-17.6197	4.72064	3.06448e-07	3.72566e-05	0	0	0
WBGene00000136	amt-4	-18.6445	4.72107	1.18914e-05	0.000862201	1	0	0
WBGene00045268	ttr-42	-19.6347	4.7407	8.43945e-05	0.00455503	0	0	0
WBGene00011222	R10H10.3	-16.7974	4.80071	4.16347e-08	7.1588e-06	1	0	0
WBGene00021160	Y4C6B.6	-17.2785	4.80923	7.97297e-08	1.17028e-05	1	0	0
WBGene00020741	T23F4.3	-18.5967	4.81665	7.45779e-06	0.000575397	0	0	0
WBGene00010904	ugt-62	-18.0056	4.82893	8.38471e-07	8.5524e-05	1	0	0
WBGene00001244	elo-6	-14.9368	4.84884	1.32238e-09	3.97903e-07	0	1	0
WBGene00000169	aqp-1	-17.2566	4.85318	5.86299e-08	9.28512e-06	0	0	0
WBGene00012445	Y16B4A.2	-16.7686	4.85832	2.86231e-08	5.21982e-06	1	0	0
WBGene00000668	col-93	-16.582	4.88251	1.60318e-08	3.20839e-06	0	0	0
WBGene00000716	col-143	-13.5585	4.89319	3.86043e-10	1.408e-07	0	1	1
WBGene00012134	T28F3.8	-16.7458	4.9038	2.21977e-08	4.24082e-06	1	0	0
WBGene00019495	sdz-24	-19.5433	4.92357	0.000191901	0.00920205	1	0	0
WBGene00003956	pcp-1	-15.822	4.96523	2.31755e-09	6.33955e-07	1	0	0
WBGene00011979	T24B8.5	-14.6936	5.00814	3.54698e-10	1.33411e-07	0	0	0
WBGene00019738	clec-265	-19.4935	5.0231	0.000112765	0.00582505	1	0	0
WBGene00000675	col-101	-13.2854	5.09942	8.93531e-11	4.88843e-08	0	1	0
WBGene00019565	cyp-35A3	-19.447	5.11621	8.02885e-05	0.00435294	0	0	0
WBGene00000656	col-80	-15.0089	5.20771	1.59169e-10	7.66304e-08	0	1	0
WBGene00008296	cdr-2	-17.7997	5.24091	7.35873e-08	1.10712e-05	1	0	0
WBGene00007565	clec-48	-17.786	5.26821	6.48548e-08	1.01376e-05	1	0	0
WBGene00014138	clec-186	-17.0481	5.27002	4.67522e-09	1.10335e-06	1	0	0
WBGene00003091	lys-2	-15.2769	5.28141	1.86508e-10	8.01718e-08	1	0	0
WBGene00001692	grd-3	-18.3488	5.31261	5.08031e-07	5.55878e-05	0	1	0
WBGene00007153	clec-41	-14.6992	5.3241	6.16368e-11	3.83425e-08	0	0	0
WBGene00000213	asm-3	-16.0113	5.34375	3.25901e-10	1.30751e-07	0	0	0
WBGene00008220	C50B6.7	-16.1616	5.34717	4.80685e-10	1.65301e-07	0	0	0
WBGene00004875	smd-1	-18.3167	5.37674	3.31312e-07	3.98768e-05	0	1	0
WBGene00015759	C14C6.5	-16.9935	5.37925	2.45179e-09	6.55772e-07	0	0	0
WBGene00004020	pho-1	-19.3105	5.38923	1.97573e-05	0.00135885	1	0	0
WBGene00000966	dhs-2	-17.6852	5.46985	1.87975e-08	3.64913e-06	0	0	0
WBGene00013654	Y105C5B.15	-15.3432	5.51005	4.28108e-11	3.03101e-08	0	0	0
WBGene00022642	lipl-5	-14.2539	5.59386	7.57706e-12	7.59979e-09	0	0	0
WBGene00014047	clec-61	-19.2064	5.59734	6.56495e-06	0.00051984	0	0	0
WBGene00021167	cyp-32B1	-19.1957	5.61871	6.56495e-06	0.00051984	1	0	0
WBGene00021872	clec-85	-15.998	5.67421	5.80212e-11	3.83425e-08	1	0	0
WBGene00022490	Y119D3B.13	-18.1646	5.681	5.69228e-08	9.13496e-06	0	0	0
WBGene00019105	F59D6.3	-19.1445	5.72107	3.48888e-06	0.000289601	1	0	0
WBGene00003096	lys-7	-12.1751	5.72833	1.12562e-12	1.50532e-09	0	0	0
WBGene00017660	F21C10.11	-17.1323	5.74557	7.35906e-10	2.33088e-07	0	0	0
WBGene00001243	elo-5	-16.3191	5.75732	1.01298e-10	5.08011e-08	0	0	0
WBGene00012747	Y40H7A.10	-15.772	5.82219	1.45823e-11	1.17008e-08	0	0	0
WBGene00003473	mtl-1	-18.0921	5.82587	2.53392e-08	4.74452e-06	1	0	0
WBGene00001397	fat-5	-15.3739	5.86148	7.0555e-12	7.59979e-09	1	0	0
WBGene00019803	PDB1.1	-17.4728	5.89465	1.42657e-09	4.18786e-07	1	0	0
WBGene00007867	C32H11.4	-18.0433	5.92357	1.35241e-08	2.85571e-06	1	0	0
WBGene00000756	col-183	-19.0263	5.95751	9.84556e-07	9.63424e-05	0	0	0
WBGene00010659	K08D8.5	-18.9856	6.03904	6.44788e-07	6.81663e-05	0	0	0
WBGene00007112	B0035.13	-17.3953	6.04957	5.35441e-10	1.79016e-07	0	0	0
WBGene00000733	col-160	-16.1817	6.09459	1.38717e-11	1.17008e-08	0	1	0
WBGene00007533	C12C8.2	-17.947	6.11621	4.28724e-09	1.03203e-06	0	0	0
WBGene00008492	F01D5.1	-17.9321	6.14596	3.45865e-09	8.7214e-07	1	0	0
WBGene00007964	cyp-25A2	-17.9069	6.19637	2.52723e-09	6.61255e-07	1	0	0
WBGene00011486	T05E12.3	-18.8823	6.24549	1.99661e-07	2.61209e-05	0	0	0
WBGene00020938	clec-218	-18.8687	6.27272	1.66315e-07	2.24918e-05	1	0	0
WBGene00001500	ftn-1	-17.2573	6.32566	9.35403e-11	4.895e-08	1	0	0
WBGene00010062	lipl-1	-17.8198	6.37045	8.6425e-10	2.66721e-07	0	0	0
WBGene00007455	ugt-22	-17.0417	6.75686	5.67107e-12	6.8257e-09	1	0	0
WBGene00007460	C08F11.13	-18.4139	7.1823	7.1363e-10	2.32142e-07	1	0	0
WBGene00006925	vit-1	-13.9951	7.34886	9.97045e-17	6.00021e-13	0	1	0
WBGene00010124	F55G11.4	-16.2697	7.47083	9.13473e-15	2.72657e-11	0	0	0
WBGene00020516	T15B7.1	-18.2283	7.55362	6.92198e-11	3.96728e-08	0	0	0
WBGene00021768	Y51F10.7	-18.22	7.57017	6.3713e-11	3.83425e-08	1	0	0
WBGene00009895	scl-2	-16.5729	7.69448	1.13267e-14	2.72657e-11	0	0	0
WBGene00016052	dod-3	-17.0898	7.83046	6.67078e-14	1.14699e-10	1	0	0
WBGene00044201	H39E23.3	-17.8406	8.32891	4.53022e-13	6.81571e-10	0	0	0
WBGene00007331	pho-11	-15.9857	8.86887	3.91173e-18	4.70816e-14	0	0	0
WBGene00000971	dhs-7	-34.2449	31.5422	0.00140897	0.0415647	0	0	0
WBGene00001702	grd-13	-34.2449	31.5422	0.00140897	0.0415647	0	0	0
WBGene00007452	C08F11.3	-34.2449	31.5422	0.00140897	0.0415647	1	0	0
WBGene00015050	clec-51	-34.2449	31.5422	0.00140897	0.0415647	1	0	0
WBGene00018708	oac-32	-34.2012	31.6297	0.00140897	0.0415647	0	0	0
WBGene00015949	C18A11.3	-34.2012	31.6297	0.00140897	0.0415647	1	0	0
WBGene00018779	F53H8.3	-34.16	31.7122	0.00100641	0.031627	1	0	0
WBGene00008123	C47A4.2	-34.16	31.7122	0.00100641	0.031627	1	0	0
WBGene00004997	spp-12	-34.16	31.7122	0.00100641	0.031627	0	0	0
WBGene00019021	F57H12.6	-34.16	31.7122	0.00100641	0.031627	0	0	0
WBGene00044811	F12E12.11	-34.16	31.7122	0.00100641	0.031627	0	0	0
WBGene00044922	Y43C5A.7	-34.16	31.7122	0.00100641	0.031627	1	0	0
WBGene00000139	amx-3	-34.121	31.7902	0.000726851	0.0250888	1	0	0
WBGene00000853	cut-6	-34.121	31.7902	0.000726851	0.0250888	0	0	0
WBGene00013101	Y51H4A.5	-34.121	31.7902	0.000726851	0.0250888	1	0	0
WBGene00020191	clec-53	-34.084	31.8642	0.000530405	0.0195374	0	0	0
WBGene00007885	ugt-21	-34.084	31.8642	0.000530405	0.0195374	1	0	0
WBGene00016669	ilys-2	-34.0488	31.9345	0.000390825	0.0156799	0	0	0
WBGene00019029	F58B6.1	-34.0152	32.0017	0.000290613	0.012537	0	0	0
WBGene00018874	tag-234	-34.0152	32.0017	0.000290613	0.012537	1	0	0
WBGene00003700	nhr-110	-34.0152	32.0017	0.000290613	0.012537	1	0	0
WBGene00015609	math-4	-33.9832	32.0658	0.00021796	0.0100512	0	0	0
WBGene00007808	C29F4.2	-33.9832	32.0658	0.00021796	0.0100512	0	0	0
WBGene00017093	E02C12.8	-33.9832	32.0658	0.00021796	0.0100512	1	0	0
WBGene00017364	clec-7	-33.9525	32.1272	0.00021796	0.0100512	1	0	0
WBGene00007833	oac-6	-33.9525	32.1272	0.00021796	0.0100512	1	0	0
WBGene00008634	F10A3.4	-33.923	32.1861	0.000164799	0.00816263	0	0	0
WBGene00044471	F56D6.9	-33.8413	32.3496	7.44607e-05	0.00411105	0	0	0
WBGene00021873	clec-82	-33.8413	32.3496	7.44607e-05	0.00411105	1	0	0
WBGene00022860	ZK1193.4	-33.8159	32.4002	5.79138e-05	0.00335713	0	0	0
WBGene00006636	tsp-10	-33.7915	32.4491	4.53239e-05	0.00267411	0	0	0
WBGene00008396	D1086.9	-33.7915	32.4491	4.53239e-05	0.00267411	0	0	0
WBGene00009518	clec-166	-33.7915	32.4491	4.53239e-05	0.00267411	0	0	0
WBGene00021772	math-45	-33.7915	32.4491	4.53239e-05	0.00267411	1	0	0
WBGene00044492	Y54G2A.49	-33.7915	32.4491	4.53239e-05	0.00267411	0	0	0
WBGene00003837	oat-1	-33.7915	32.4491	4.53239e-05	0.00267411	1	0	0
WBGene00012582	clec-8	-33.7678	32.4964	3.56805e-05	0.00224843	1	0	0
WBGene00022859	ZK1193.3	-33.7449	32.5422	3.56805e-05	0.00224843	0	0	0
WBGene00011362	T02B5.1	-33.6803	32.6715	1.79859e-05	0.00125132	0	0	0
WBGene00018055	F35F10.5	-33.621	32.7902	9.4751e-06	0.000703457	0	0	0
WBGene00020016	lipl-3	-33.6022	32.8276	9.4751e-06	0.000703457	1	0	0
WBGene00044206	T26H5.9	-33.6022	32.8276	9.4751e-06	0.000703457	1	0	0
WBGene00021337	Y34F4.2	-33.4676	33.0968	2.45054e-06	0.000215164	0	0	0
WBGene00013875	ZC376.3	-33.4676	33.0968	2.45054e-06	0.000215164	1	0	0
WBGene00007422	ugt-17	-33.4525	33.1272	2.04881e-06	0.000182663	1	0	0
WBGene00008494	F01D5.3	-33.2915	33.4491	4.00132e-07	4.72155e-05	0	0	0
WBGene00006610	tre-4	-33.2915	33.4491	4.00132e-07	4.72155e-05	0	0	0
WBGene00008493	F01D5.2	-33.2563	33.5195	2.57175e-07	3.22433e-05	0	0	0
WBGene00015756	C14C6.2	-33.2119	33.6083	1.6842e-07	2.25234e-05	0	0	0
WBGene00012251	clec-49	-33.1009	33.8304	4.61803e-08	7.71981e-06	0	0	0
WBGene00018885	F55E10.6	-33.0488	33.9345	2.56226e-08	4.74452e-06	1	0	0
WBGene00013972	scl-20	-32.9676	34.0968	1.06732e-08	2.29397e-06	0	0	0
WBGene00008567	F08A8.4	-32.9376	34.1569	7.07851e-09	1.57772e-06	1	0	0
WBGene00003957	pcp-2	-32.923	34.1861	6.40436e-09	1.45439e-06	1	0	0
WBGene00009787	F46F2.3	-32.9017	34.2287	4.77124e-09	1.10436e-06	0	1	0
WBGene00000983	dhs-20	-32.8742	34.2837	3.58464e-09	8.80506e-07	1	0	0
WBGene00018138	folt-2	-32.8413	34.3496	2.26493e-09	6.33955e-07	1	1	0
WBGene00018174	F38B6.4	-32.6855	34.6612	3.4684e-10	1.33411e-07	0	0	0
WBGene00016670	ilys-3	-32.6701	34.692	2.99224e-10	1.24188e-07	0	0	0
WBGene00007963	cyp-25A1	-32.6244	34.7833	1.69255e-10	7.8352e-08	0	0	0
WBGene00007875	dod-24	-32.4487	35.1347	1.82869e-11	1.37563e-08	0	0	0
WBGene00008584	F08G5.6	-32.0091	36.0139	6.44321e-14	1.14699e-10	0	0	0
WBGene00009773	lipl-2	-31.8348	36.3624	6.31609e-15	2.53401e-11	1	0	0
