# Supplementary material for: Ubiquitin-Mediated Response to Microsporidia and Virus Infection in C. elegans
Source: PLoS Pathog. 2014 Jun 19;10(6):e1004200. doi: 10.1371/journal.ppat.1004200 (PMC4063957; doi:10.1371/journal.ppat.1004200)
Supplement: Table S3 — Microarray results for N. parisii -infected wild-type (N2) C. elegans. (XLSX) [file ppat.1004200.s012.xlsx]

## Sheet: Table S3
Table S3. N2 microarray results compared to RNA-seq analysis.
						UNINFECTED fpkm		INFECTED fpkm
Feature	WB Gene ID	Public Gene Name	Control Signal_N2un	Fold Change_N2inf/N2un	p	30h	40h	30hpi	40hpi	FOLD CHANGE at 30 hpi	FOLD CHANGE at 40 hpi	>2-fold change in fpkm (1=yes)	>2-fold change in fpkm (1=yes)	>2-fold change in fpkm at least at 30 or 40 hpi (1=yes)
172272_x_at	WBGene00009167	F26F2.2	25.07	285.346	1.22114e-21	0	0	607.69	280.72	#DIV/0!	#DIV/0!	1	1	1
181586_at	WBGene00018345	F42C5.3	10.87	106.58	3.6762e-14	0.88	0	176.34	19.13	200.386	#DIV/0!	1	1	1
172264_x_at	WBGene00009169	F26F2.4	116.07	84.874	1.85603e-21	0	0	4426.54	1247.2	#DIV/0!	#DIV/0!	1	1	1
179626_at	WBGene00009166	F26F2.1	73.57	68.637	6.73494e-21	0.21	0.12	166.69	12.57	793.762	104.75	1	1	1
172274_x_at	WBGene00009170	F26F2.5	44.7	62.068	1.46819e-19	0	0	940.64	303.37	#DIV/0!	#DIV/0!	1	1	1
180569_at	WBGene00015227	B0507.10	343.9	56.573	2.40895e-21	2.03	2.31	433.97	91.76	213.778	39.7229	1	1	1
179384_at	WBGene00009168	F26F2.3	140.1	55.014	4.2244e-21	0	0.4	281.25	12.75	#DIV/0!	31.875	1	1	1
179301_at	WBGene00045401	T26F2.3	123.87	46.382	9.24354e-21	1.17	2.99	265.42	47.96	226.855	16.0401	1	1	1
178435_at	WBGene00007660	C17H1.7	65.83	43.181	2.19702e-19	3.96	5.18	158.56	50.39	40.0404	9.7278	1	1	1
174215_s_at	WBGene00015225	B0507.8	80.57	38.817	1.41967e-19	0.42	1.18	439.94	26.23	1047.48	22.2288	1	1	1
177638_at	WBGene00008067	C43D7.4	54.7	37.478	6.86644e-18	0	0	213.58	6.01	#DIV/0!	#DIV/0!	1	1	1
184569_at	WBGene00021081	W08A12.4	25.5	36.139	1.50031e-11	0	1.04	76.72	16.24	#DIV/0!	15.6154	1	1	1
182654_at	WBGene00008301	dct-3	13.67	34.824	7.50689e-06	2.74	0.89	166.42	49.13	60.7372	55.2022	1	1	1
176376_at	WBGene00022476	fbxa-75	18.73	29.765	6.04584e-07	0	0	59.78	14.9	#DIV/0!	#DIV/0!	1	1	1
178516_at	WBGene00044708	C17H1.13	30.07	27.059	3.47907e-10	0	0	170.37	9.61	#DIV/0!	#DIV/0!	1	1	1
178924_at	WBGene00007659	C17H1.6	47.33	24.318	2.554e-13	0	0	137.63	35.71	#DIV/0!	#DIV/0!	1	1	1
178233_at	WBGene00009908	F49H6.5	22	20.511	2.41859e-05	0	0.24	48.74	3.71	#DIV/0!	15.4583	1	1	1
185434_at	WBGene00015602	fbxa-158	25.17	19.367	8.34985e-06	0	0	34.02	4.88	#DIV/0!	#DIV/0!	1	1	1
176349_s_at	WBGene00020774	T24E12.5	122.27	16.899	7.49626e-17	0.62	0.7	30.85	2.54	49.7581	3.62857	1	1	1
179629_at	WBGene00007132	B0284.2	32.83	16.003	3.30102e-06	0.75	0.43	13.25	5.47	17.6667	12.7209	1	1	1
191543_at	WBGene00015455	C04G6.5	342.97	15.388	5.28905e-19	0	216.99	9908.54	4995.52	#DIV/0!	23.0219	1	1	1
179522_at	WBGene00007134	B0284.4	74.87	13.903	1.00479e-11	0	0	35.06	5.55	#DIV/0!	#DIV/0!	1	1	1
179428_at	WBGene00012399	Y6E2A.5	41.7	13.844	8.94249e-07	1.05	1.39	29.66	4.33	28.2476	3.11511	1	1	1
190507_at	WBGene00008267	C53A5.9	79.33	12.857	2.00719e-11	0	0	43.83	1.62	#DIV/0!	#DIV/0!	1	1	1
185669_at	WBGene00023483	Y75B8A.39	110.07	12.755	6.06344e-14	0	0	46.32	2.42	#DIV/0!	#DIV/0!	1	1	1
189015_at	WBGene00016912	clec-86	238.27	11.477	5.48873e-17	17.78	22.72	250.38	258.25	14.0821	11.3666	1	1	1
189419_at	WBGene00008850	F15B9.6	434	9.966	1.8712e-17	9.15	16.36	115.18	71.89	12.588	4.39425	1	1	1
177656_at	WBGene00008069	C43D7.7	64.7	9.539	6.99856e-07	14.79	0	167.46	0	11.3225	#DIV/0!	1		1
179105_at	WBGene00007658	C17H1.5	61	9.476	2.04903e-06	0.5	2.82	156.37	11.53	312.74	4.08865	1	1	1
192266_s_at	WBGene00002026	hsp-70	98.3	7.903	2.69031e-08	3.29	4.35	20.9	9.07	6.35258	2.08506	1	1	1
180973_at	WBGene00018646	F49F1.6	448.4	7.764	4.24123e-16	6.58	4.2	58.3	58.5	8.86018	13.9286	1	1	1
190307_s_at	WBGene00001884	his-10	1452.1	7.602	7.45052e-17	0	2.31	105.52	191.37	#DIV/0!	82.8442	1	1	1
184840_at	WBGene00012910	Y46G5A.20	215.27	7.408	3.46635e-13	19.28	38.31	390.7	84.01	20.2645	2.1929	1	1	1
173224_s_at	WBGene00002094	ins-11	87.17	7.338	9.45054e-07	21.92	0	156.79	413.91	7.15283	#DIV/0!	1	1	1
190825_at	WBGene00008269	C53A5.11	235.8	5.922	1.53899e-11	0	0	25.12	3.49	#DIV/0!	#DIV/0!	1	1	1
172724_x_at	WBGene00003431	msp-33	153.93	5.581	3.57235e-08	0	0	3.12	0	#DIV/0!	#DIV/0!	1		1
191219_at	WBGene00012757	Y41C4A.11	177.3	5.352	1.04064e-08	3.02	0.98	30.81	22.21	10.202	22.6633	1	1	1
188228_at	WBGene00004810	skr-4	1298.67	5.276	1.26631e-14	37.64	58.42	480.16	113	12.7566	1.93427	1		1
183880_at	WBGene00020228	T05A8.2	115.13	5.126	1.36349e-05	0	0	34.07	6.51	#DIV/0!	#DIV/0!	1	1	1
180544_s_at	WBGene00018353	fbxa-182	436.33	4.351	2.43701e-11	4.34	4.62	89.31	16.16	20.5783	3.49784	1	1	1
188229_s_at	WBGene00004809	skr-3	3167.2	4.044	8.10889e-13	34.98	64.55	194.16	65.1	5.5506	1.00852	1		1
183815_at	WBGene00017667	ttr-37	610.7	3.777	6.08433e-11	9.14	15.57	167.13	314.3	18.2856	20.1863	1	1	1
186390_at	WBGene00012961	Y47H10A.5	412.73	3.592	3.33777e-09	8.14	12.33	160.5	101.33	19.7174	8.21817	1	1	1
192280_s_at	WBGene00001889	his-15	996.53	3.529	4.05125e-11	8.11	4.6	84.77	178.54	10.4525	38.813	1	1	1
184295_at	WBGene00045416	Y37H2A.14	673.1	3.494	2.12251e-10	7.08	3.01	129.76	254.51	18.3277	84.5548	1	1	1
174102_at	WBGene00021879	clec-83	210.5	3.485	1.03883e-05	306.46	146.39	192.52	82.67	0.628206	0.564724
178075_at	WBGene00012091	T27E7.6	400.83	3.484	9.03061e-09	0	0	63.71	20.1	#DIV/0!	#DIV/0!	1	1	1
179204_s_at	WBGene00012101	zip-10	912.6	3.269	2.85343e-10	6.78	16.68	158.95	101.76	23.444	6.10072	1	1	1
190958_s_at	WBGene00009691	F44E5.4	247.5	3.237	7.48716e-06	7.53	10.85	12.95	22.83	1.71979	2.10415		1	1
183848_at	WBGene00009898	dod-23	26252.3	3.182	9.17504e-11	243.06	299.23	3946.24	3938	16.2357	13.1604	1	1	1
179651_s_at	WBGene00007392	fbxa-156	1081.77	3.158	3.87732e-10	16.63	14.71	43.55	18.16	2.61876	1.23453	1		1
176044_at	WBGene00021518	hpo-6	2266.93	3.135	1.72308e-10	44.73	27.74	183.16	89.21	4.09479	3.21593	1	1	1
172589_x_at	WBGene00020457	fbxa-67	360.53	3.094	3.97778e-07	9.12	10.68	23.74	7.45	2.60307	0.697566	1		1
193009_at	WBGene00001993	hpd-1	5370.73	3.024	2.94121e-10	151.92	69.58	270.91	50.29	1.78324	0.722765
180810_at	WBGene00011190	swt-6	2834.8	3.023	3.43388e-10	63.88	65.55	192.39	80.58	3.01174	1.22929	1		1
179499_s_at	WBGene00007392	fbxa-156	839.07	2.885	6.85844e-09	16.63	14.71	43.55	18.16	2.61876	1.23453	1		1
183744_at	WBGene00010296	dgat-2	2064.7	2.864	1.39291e-09	24.44	22.55	74.96	55.09	3.0671	2.44302	1	1	1
178412_at	WBGene00010977	R02D5.3	398.4	2.859	9.53095e-07	8.28	4.23	27.63	22.85	3.33696	5.40189	1	1	1
193659_at	WBGene00009824	gpdh-1	510.77	2.7	4.93122e-07	3.61	3.07	18.55	10.48	5.1385	3.41368	1	1	1
192359_s_at	WBGene00000841	cul-6	482	2.681	8.80809e-07	2.63	1.71	17.5	4.24	6.65399	2.47953	1	1	1
181555_at	WBGene00015216	valv-1	1066.4	2.655	2.27686e-08	32.26	183.2	557.7	538.92	17.2877	2.9417	1	1	1
176271_at	WBGene00016875	C52D10.1	817.87	2.655	5.44569e-08	16.3	19.54	26.18	4.93	1.60613	0.252303
177818_at	WBGene00008068	sdz-6	1764.87	2.64	1.06307e-08	20.07	19.54	131.59	12.49	6.55655	0.639202	1		1
177038_at	WBGene00022379	Y94H6A.7	3407.53	2.574	1.28263e-08	20.69	32.63	56.17	58.42	2.71484	1.79038	1		1
183458_at	WBGene00019057	F58F9.3	446.67	2.503	7.2043e-06	9.64	12.24	49.35	9.47	5.11929	0.773693	1		1
172901_x_at	WBGene00002020	hsp-16.49	1258.73	2.489	7.15456e-08	147.57	167.59	266.99	148.78	1.80924	0.887762
174012_s_at	WBGene00009957	F53B2.8	886.87	2.44	2.98169e-07	76.45	79.1	122.53	85.13	1.60275	1.07623
179202_at	WBGene00011383	T02E9.5	337.93	2.432	0.000107704	12.97	22.09	25.76	47.09	1.98612	2.13173		1	1
187085_s_at	WBGene00001758	gst-10	1071.17	2.383	2.93587e-07	786.04	373.46	548.56	240.12	0.697878	0.64296
181666_at	WBGene00017948	mth-1	434.5	2.285	5.83212e-05	2.41	1.52	11.43	6.54	4.74274	4.30263	1		1
185153_s_at	WBGene00009434	F35E12.10	2626.6	2.217	4.96965e-07	88.05	42.73	123.76	66.44	1.40557	1.55488
187084_at	WBGene00001758	gst-10	1302.33	2.195	1.33456e-06	786.04	373.46	548.56	240.12	0.697878	0.64296
187668_at	WBGene00018562	F47D12.6	563.23	2.189	2.88497e-05	14.12	72.15	109.4	92.28	7.74788	1.279	1		1
187985_at	WBGene00004809	skr-3	2177.4	2.117	1.66646e-06	34.98	64.55	194.16	65.1	5.5506	1.00852	1		1
180925_at	WBGene00018643	F49F1.1	6320.6	2.114	1.23963e-06	25.23	7.61	115.61	37.22	4.58224	4.89093	1	1	1
175726_s_at	WBGene00003602	nhr-3	656.23	2.107	3.00997e-05	15.37	6.64	13.14	11.89	0.854912	1.79066
175691_s_at	WBGene00002915	let-805	960.07	2.095	8.17546e-06	9.05	6.61	12.17	7.98	1.34475	1.20726
183561_s_at	WBGene00009595	F40F12.7	2210.33	2.046	3.67404e-06	56.38	49.62	126.86	38.9	2.25009	0.783958	1		1
184456_at	WBGene00019208	lips-14	674.6	2.015	6.90291e-05	14.76	16.76	21.12	4.29	1.43089	0.255967
172871_x_at	WBGene00001887	his-13	7497.5	2.006	4.21523e-06	2.75	2.33	27.73	42.73	10.0836	18.3391	1	1	1
189735_at	WBGene00002021	hsp-17	4783.87	2.006	4.4084e-06	54.86	62.3	350.61	130.59	6.391	2.09615	1	1	1
173688_s_at	WBGene00020674	T22B7.7	3717.27	2.003	4.84528e-06	615.67	504.24	528.07	337.09	0.857716	0.668511
175447_at	WBGene00012553	cco-2	3680.47	2.001	4.97892e-06	1766.68	1816.11	1887.77	1938.75	1.06854	1.06753
190301_s_at	WBGene00000136	amt-4	1687.3	0.469	1.20669e-06	25.08	13.1	4.78	0.91	0.19059	0.0694656	1	1	1
191541_at	WBGene00008296	cdr-2	1775.9	0.436	1.36302e-07	42.73	56.34	15.97	3.68	0.373742	0.0653177	1	1	1
180909_at	WBGene00007867	C32H11.4	2741.37	0.397	9.19181e-10	104.93	73.39	2.72	0.37	0.025922	0.00504156	1	1	1
184707_s_at	WBGene00007873	dod-21	653.63	0.351	7.68631e-05	1.9	1.08	0.57	0	0.3	0	1	1	1
180945_s_at	WBGene00009877	F49C12.7	728.63	0.336	1.45868e-05	40.52	61.89	4.37	2.03	0.107848	0.0328001	1	1	1
193149_at	WBGene00000096	ahr-1	630.4	0.307	3.77469e-05	0.95	0.41	0.71	0.17	0.747368	0.414634		1	1
												Total >2-fold UP:		70
												Total >2-fold DOWN:		6
