# Supplementary material for: Ubiquitin-Mediated Response to Microsporidia and Virus Infection in C. elegans
Source: PLoS Pathog. 2014 Jun 19;10(6):e1004200. doi: 10.1371/journal.ppat.1004200 (PMC4063957; doi:10.1371/journal.ppat.1004200)
Supplement: Table S4 — Normalized RNA-seq fpkm values for all genes and samples. (XLSX) [file ppat.1004200.s013.xlsx]

## Sheet: c_elegans_0113.TMM_normalized.F
Table S4: Normalized RNA-seq fpkm values for all genes and samples.
NAME	Public.Gene.Name	un8hr.RSEM.isoforms.results	un16hr.RSEM.isoforms.results	un30hr.RSEM.isoforms.results	un40hr.RSEM.isoforms.results	un64hr.RSEM.isoforms.results	inf8hr.RSEM.isoforms.results	inf16hr.RSEM.isoforms.results	inf30hr.RSEM.isoforms.results	inf40hr.RSEM.isoforms.results	inf64hr.RSEM.isoforms.results
WBGene00009709	fbxa-144	1.42	0.85	0	0.28	0.24	1	1.32	0	0.73	0.63
WBGene00009849	F48F7.3	0	0	0	0.27	0	0.95	0.42	1.43	0.7	0.3
WBGene00015362	fbxa-105	33.41	13.02	7.88	3.58	4.7	29.27	12.52	5.95	8.4	10.61
WBGene00015093	B0261.5	1.39	2.49	0	0	0	0	0	0	0	0.92
WBGene00014108	ZK856.7	1504.89	747.24	497.18	693.25	773.3	1596.48	705.55	799.01	681	655.12
WBGene00014054	ZK669.4	238.01	216.64	184.45	171.38	138.64	205.74	195.21	143.89	122.29	129.15
WBGene00010059	F54E4.3	35.7	25.07	10.54	3.42	4.61	36.68	14.61	8.07	5.47	1.42
WBGene00009304	eva-1	22.96	4.88	1.01	0.76	0.79	23.73	5.04	1.6	0.24	0.42
WBGene00006887	vav-1	23.18	11.92	12.15	12.84	10.95	22.11	11.86	12.86	14.36	10.35
WBGene00044344	mrpl-39	56.5	70.98	68.7	83.96	67.46	47.51	82.01	70.98	73.17	73.47
WBGene00012557	Y37D8A.19	0	910.89	985.37	2682.56	2255.95	0	929.41	3153.91	2842.82	843.07
WBGene00003184	mei-2	8.14	203.44	468.47	623.79	686.9	7.83	248.75	454.87	571.36	655.17
WBGene00000192	arl-8	62.03	93.07	107.28	198.93	169.67	38.35	84.34	184.84	188.69	176.61
WBGene00050915	Y6E2A.10	0.81	0	0	0	0	0	0	0	0	0
WBGene00021376	Y37E11B.3	2.47	31.14	57.28	97.57	102.96	15.54	22.98	68.28	73.74	98.55
WBGene00008679	F11A5.13	0	0	0	0	0	0	0	0	0	0
WBGene00011166	R09D1.10	0	10.68	8.33	5.13	4.09	0.35	11.65	1.45	0.5	0.22
WBGene00003616	nhr-17	18.51	12.06	9.96	11.79	9.97	17.34	9.89	14.85	7.24	10.21
WBGene00016943	acdh-1	6902.07	2669.71	1414.15	749.14	254.43	5431.16	2511.17	547.7	184.58	17.19
WBGene00044774	F16B3.3	9.75	5.85	2.28	2.59	2.69	12.5	6.05	2.72	1.66	1.44
WBGene00010248	F58D5.9	2.15	9.66	11.31	14.13	20.77	5.63	9.99	14.84	11.5	14.28
WBGene00008977	iglr-1	1.32	1.02	0.8	0	0	1.78	0.7	0.12	0.14	0.13
WBGene00077546	C01A2.9	0	0	0	0	0	0	0	150.74	0	0
WBGene00020923	W02B3.3	0	0	0	0	0	0	0	0	0	0
WBGene00013242	Y56A3A.30	9.75	10.14	5.85	3.72	2.59	13.92	8.13	5.17	5.02	3.91
WBGene00006456	tag-83	8.72	0.92	0	0.92	1.53	5.38	1.91	0.64	1.96	0.34
WBGene00013212	Y54G11A.1	6.68	22.49	30.18	43.94	54.49	7.68	26.24	51.67	43.84	48.54
WBGene00013202	Y54E5A.7	22.1	38.42	49.54	52.76	59.87	26.34	39.7	54.98	61.68	56.46
WBGene00006568	thk-1	19.66	58.35	114.36	125.07	123.58	22.91	62.33	103.39	102.56	125.89
WBGene00011951	T23F6.3	0	1.72	2.68	1.9	2.52	0	0.59	2.79	1.94	1.69
WBGene00007616	rpoa-12	127.48	143.45	194.81	385.24	487.02	100.24	130.46	336.34	424.42	428.03
WBGene00045380	W06G6.15	0	0	0	0	0	0	0	0	0	0
WBGene00001437	fkh-5	0	1.15	2.02	3.24	0.32	0.33	0	3.4	1.22	1.06
WBGene00007182	fbxb-119	0	0	6.67	6.88	3.71	0	0	13	7.48	2.29
WBGene00044368	K12H6.10	0	0	0	0	0	0	0	0	0	0
WBGene00044353	ZK418.10	0	0	0	0	0.31	0.66	0	0	0	0.42
WBGene00015871	C17A2.3	0	0	0	0	0	0	0	0	0	0
WBGene00006724	ubh-4	147.08	140.68	184.07	183.14	174.92	132.65	170.03	185.12	189.54	192.7
WBGene00017506	F16B4.4	4472.08	8276.29	2148.22	2987.24	2590.3	4230.5	6250.17	4141.9	3136.13	1051.03
WBGene00016537	C39E6.2	0	0	0	0	0	7.36	0	0	0	0
WBGene00016117	C25H3.8	16.15	14.49	15.78	26.49	25.53	15.9	16.56	27.15	24.57	25.17
WBGene00012682	Y39B6A.23	0	0	0	0	0	0	0	0	0	0
WBGene00011750	nhr-218	0	0	0	0	0	0.42	0	0	0	0
WBGene00015609	math-4	66.5	14.09	3.94	2.24	1.58	67.98	18.43	1.91	0.11	0
WBGene00044162	F49C5.10	0	0	0	0	0	0	0	0	0	0
WBGene00002020	hsp-16.49	828.66	216.52	147.57	167.59	170.01	1152	294.26	266.99	148.78	500.56
WBGene00020867	shc-2	6.93	4.16	5.43	4.04	5.29	11.74	8.43	4.24	6.66	6.14
WBGene00010897	lact-3	34.26	47.21	28.37	33.26	26.36	36.28	57.89	30.74	28.09	23.94
WBGene00021152	mgl-3	0.47	0.53	0.5	0.63	0.58	0.49	0.77	0	0.9	1.8
WBGene00000296	cat-2	0.27	0.25	0.29	0.16	0.41	0.29	0.25	0.51	0.42	0.36
WBGene00006475	tyra-3	4.38	0.62	0.49	0.28	0.91	1.69	3.64	0.72	0.35	0.61
WBGene00012816	scl-21	0	0	0	0	0.67	0	1.26	0.85	0	0
WBGene00020445	T12B3.2	1.82	24.33	8.96	4.73	2.41	0.64	29.39	6.87	5.11	0.61
WBGene00002198	kin-14	2.92	10.51	8.84	10.04	7.96	4.59	4.75	6.42	7.82	9.95
WBGene00017921	F29B9.5	13.82	3.11	1.82	3.1	6.86	9.05	3.21	3.26	6.61	8.04
WBGene00011924	T22C8.3	12.56	5.9	7.48	7.84	7.86	14.31	8.13	7.2	14.21	5.08
WBGene00011099	nhr-208	3	1.69	1.19	0.22	0.74	5.5	3.49	0.94	0.29	0.75
WBGene00009902	F49E12.9	62.63	91.13	61.4	42.27	15.54	36.65	86.04	47.12	21.18	4.84
WBGene00015357	C02F12.8	4.22	11.4	14.35	20.09	19.22	6.03	10.35	14.1	20.4	18.24
WBGene00007025	mdt-29	42	47.26	48.19	75.6	94.28	40.48	46.32	72.13	83.73	97.06
WBGene00021829	mrpl-17	188.7	135.39	118.12	167.26	160.5	175.52	162.35	151.51	175.91	199.04
WBGene00000705	col-131	248.56	34.34	0	1.04	0	229.68	32.27	0.36	0.44	0
WBGene00008783	F14B6.2	1.81	1.31	0.96	1.08	1.44	1.9	1.01	1.37	2.08	1.21
WBGene00020461	T12C9.7	1.55	33.9	53.6	42.52	58.37	2.44	24.2	40.73	53.49	51.63
WBGene00010306	F59A2.6	39.94	21.26	22.52	38.1	36.86	37.15	22.87	39.12	34.1	38.48
WBGene00019101	F59B1.10	1.06	1.59	2.6	2.11	1.4	0.74	1.97	2	1.08	3.76
WBGene00021363	taf-6.2	10.66	20.46	32.04	47.26	54.12	12.16	22.6	36.42	50.49	50.33
WBGene00014051	tag-341	18.45	6.4	2.16	1.96	1.69	15.04	9.53	2.66	2.82	2.36
WBGene00194653	F36H2.6	0	0	0	0	0	0	0	0	0	0
WBGene00000860	cwp-2	0	0	0	0	5.12	0	0	0	0	0
WBGene00015996	C18H7.6	0	0	0	0	0	0	0	0	0	0
WBGene00010426	H37A05.2	1.09	0.65	0.77	1.09	2.16	1.52	3.38	0.91	1.11	0
WBGene00013647	Y105C5B.5	0	358.06	209.59	371.9	286.15	0	356.15	459.1	300.61	152.06
WBGene00006167	str-116	0.47	0	0	0.28	0	0	0	0	0	0
WBGene00012817	Y43F8B.6	0	0	0	0	0	0	0	0	0	0
WBGene00013785	nep-23	0	0	0	0	0	0	0	0	0	0
WBGene00022065	Y67D8C.1	0	0	0	0	0	0	0	0	0	0
WBGene00021724	Y49F6C.2	0	0	0	0	0	0	0	1.86	0	0
WBGene00005454	srh-248	0	0	0	0	0.26	0	0	0	0	0
WBGene00021206	Y17G9B.9	1.44	54.56	94.79	135.27	174.68	2.02	68.46	115.42	157.55	171.09
WBGene00020949	W02F12.4	21.74	41.94	69.21	74.61	78.37	22.79	42.93	77.21	72.33	87.91
WBGene00008809	cyp-13A11	0	0	0	0.33	1.63	0	0	0.86	0	0
WBGene00000458	ceh-37	2.06	19.8	11.59	7.4	4.43	2.16	13.42	7.34	9.99	4.11
WBGene00017395	F12A10.6	0	0	0	0	0	0	0	0	0	0
WBGene00011618	T08G3.6	0	0	0	0	0	0	0	0	0	0
WBGene00006383	taf-2	9.57	9.93	9.37	18.19	22.62	9.44	10.89	16.48	20.77	24.03
WBGene00013257	Y57A10A.14	31.61	18.21	17.32	12.1	10.66	43.74	16.47	4.76	14.51	6.72
WBGene00185006	F59B2.15	0	0	0	0	0	0	0	0	0	4.24
WBGene00006688	twk-36	0	0	0.52	0.44	0.12	0	0.69	0	0	0
WBGene00007363	stdh-1	55.46	52.95	76.16	98.89	143.42	67.54	57.33	57.36	53.17	46.56
WBGene00011478	T05D4.5	0	0.54	0	0	0.15	0.31	0.28	0.38	0.23	0.4
WBGene00017156	F01E11.3	1.04	0	0.55	0.47	0.52	1.09	0.24	0.16	0.4	0
WBGene00021469	Y39G10AR.11	48.19	26.82	18.19	28.64	33.93	39.43	28.32	29.97	54.08	51.53
WBGene00002190	kin-2	180.48	59.25	29.98	42.95	33.92	130.44	65.18	45.88	28.6	25.41
WBGene00012605	Y38F1A.1	6.55	4.59	6.14	2.61	2.89	9.16	3.39	3.2	1.67	0
WBGene00008898	F16H6.8	0	0	0	0	0	0	0	0	0	0
WBGene00021260	Y22D7AR.6	16.6	8.68	5.08	8.65	7.17	14.03	13.45	7.74	7.79	7.12
WBGene00019075	F59A3.2	9.4	35.57	40.63	58.88	65	10.05	35.69	48.8	57.1	71.03
WBGene00001665	gpa-3	2.79	0.42	0.98	0	0.23	2.44	0.86	0.29	0	0
WBGene00010373	H08M01.1	0	0	0	0	0	0	0	0	0	0.33
WBGene00004801	sir-2.2	68.06	38.78	15.13	16.81	12.7	60.22	40.66	23.14	21.5	8.72
WBGene00004456	rpl-43	2121.64	1666.49	854.91	4182.13	4014.45	2202.47	1412.58	4246.42	4282.33	3830.74
WBGene00003718	nhr-128	8.21	5.03	3.12	1.77	2.12	8.95	4.28	2.27	1.51	1.53
WBGene00016831	sre-56	0	0	0	0	0	0	0	0	0	0
WBGene00019349	trx-5	0	0	0	0	0	10.6	6.27	0	0	0
WBGene00009935	F52E10.4	0	0	0	0	50.44	106.59	0	0	0	67.6
WBGene00011283	R90.1	44.43	19.4	12.06	9.33	9.62	47.62	18.2	9.89	9.52	8.6
WBGene00019687	K12H6.7	0	0	1.42	8.48	4.35	0	0	7.2	6.71	8.97
WBGene00008903	F17A2.4	0	0	0	0	0	0	0	0	0	0
WBGene00044361	K09F6.11	0	0	0	2.73	0	0	0	0	0	0
WBGene00003234	mif-1	102.29	55.25	64.68	81.61	125.18	35.74	57.09	85.67	99.16	108.81
WBGene00005947	srx-56	0	0.55	0	0	0	0	0.57	0	0	0
WBGene00020714	T23B3.6	10.72	4.59	0	0.92	0.25	13.38	1.9	0.64	0.39	0.68
WBGene00006655	tub-1	3.55	0.96	0.37	0.64	0.53	3.35	0.99	0.45	0.27	0
WBGene00012698	Y39B6A.40	8.83	63.61	100.85	95.14	99.34	10.8	71.22	73.06	68.73	101.8
WBGene00009707	srxa-16	0	0	0	0	0	0	0	0	0	0
WBGene00002030	hst-3.1	6.26	3.13	3.67	0.42	0.35	5.84	4.53	0.87	0.53	1.85
WBGene00001899	his-25	14.3	9.37	2.75	2.33	3.87	21.77	6.05	27.73	42.73	20.72
WBGene00021852	Y54F10AM.8	714.04	220.63	73.09	40.37	25.98	536.89	183.24	14.67	2.53	1.57
WBGene00013308	nuo-3	897.42	847.85	664.84	1063.38	927.96	847.68	826.59	1074.42	965.65	1054.49
WBGene00002090	ins-7	0	19.38	102.09	135.26	117.49	0	270.36	209.6	140.05	71.56
WBGene00011447	T04F8.9	0	1.17	0	0.78	0.97	1.36	1.82	0.41	1.49	0.86
WBGene00003535	nas-16	0	0	0.35	0	0	0	0	0	0	0
WBGene00021172	Y8A9A.3	0	0	0	0	1.2	0	0	0	0	0
WBGene00012859	Y45F3A.1	6.24	1.87	2.19	4.36	1.55	3.82	0.97	0.98	0.8	0.69
WBGene00000955	des-2	11.18	2.74	1.07	0.3	0.38	7.72	2.6	1.28	0.97	0.34
WBGene00004737	scc-1	9.74	55.94	94.09	118.13	136.17	10.21	57.81	94.21	116.68	128.77
WBGene00000083	adt-2	57.16	26	14.9	11.93	7.67	50.55	26.64	13.66	10.17	3.37
WBGene00016548	hpo-7	0	0	0	0	0	0	0	0	0	0
WBGene00013237	Y56A3A.19	1642.11	1482.03	1202.51	1506.69	1259.68	1368.41	1390.54	1399.14	1514.58	1556.48
WBGene00004370	rig-3	3.26	9.07	7.81	7.27	6.76	4.04	6.34	10.42	7.48	6.11
WBGene00017226	fbxa-53	0.55	2.48	2.33	0.99	1.37	4.63	5.13	4.51	5.07	3.3
WBGene00044463	W09G12.10	0	0	0	0	4.92	0	0	0	0	0
WBGene00044246	F36D1.10	0	0	0	0	0	0	0	0	0	0
WBGene00018425	F44E7.3	94.05	0	0	0	0	0	0	0	0	62.53
WBGene00044618	bus-2	4.68	0.47	0	0.31	0.26	6	0.97	0	0	0
WBGene00017560	F18C5.5	184.37	16.12	1.11	0.63	0	183.34	16.66	0	0.81	0
WBGene00012790	Y43D4A.4	0	0	0	0	0	0	0	0	0	0
WBGene00004010	pha-1	29.02	13.72	13.9	12.8	14.54	33.18	14.18	13.07	17.94	13.84
WBGene00013255	Y57A10A.10	86.3	55.33	24.21	13.37	9.24	84.61	56.02	26.13	10.93	9.08
WBGene00006144	str-85	0	0	0	0	0	0	0	0	0	0
WBGene00022756	nhr-251	0	0	0.51	0	0	0.51	0	0	0	0
WBGene00005143	srd-66	0	0	0	0	0	0	0	0	0	0
WBGene00018558	srt-20	0	0	0	0.6	0	0	0.47	0	0	0
WBGene00009744	hpo-35	19.36	24.4	45.25	49.39	55.09	15.31	32.09	50.96	47.14	54.17
WBGene00015862	srt-25	0	0	0	0	0	0	0	0	0	0
WBGene00009872	F49C12.2	0	0	0	0	0	0.57	0.51	0.68	0.83	0.36
WBGene00018923	F56A6.4	9.39	36.54	61.6	72.32	77.09	5.08	50.15	59.74	72.79	78.33
WBGene00195209	C07B5.8	0	0	0	0	0	0	0	0	0	0
WBGene00044399	F11F1.8	0	0	0	0	0	0	0	0.97	0	0
WBGene00016995	D1005.1	100.05	71.4	85.33	78.35	63.32	86.85	58.7	67.35	66.02	48.77
WBGene00004776	ser-1	1.35	2.09	1.02	0.23	0.48	0.61	1.98	0.61	0.59	0.39
WBGene00010447	K01A6.5	0	0	0	0	0	0	0	0	0	1.06
WBGene00020894	T28D9.1	333.4	511.49	470.13	944.14	1125.28	324.92	463.06	879.01	977.54	942.86
WBGene00017690	ceh-60	32.1	29.4	5.34	5.39	3.07	37.78	45.58	7.43	3.02	1.5
WBGene00003514	myo-2	2.56	3.22	2.45	1.64	1.09	1.31	2.88	1.72	0.82	0.83
WBGene00015910	C17F4.2	106.01	0	0	0	4.05	136.79	15.17	0	12.48	5.42
WBGene00009924	F52B11.1	22.14	78.96	141.47	154.28	177	20.57	86.82	132.38	156.36	162.66
WBGene00000721	col-148	0.62	1.12	0	0	0	0	1.73	0	0	0
WBGene00006923	vhp-1	80.4	33.18	30.52	30.9	32.35	101.91	41.82	46.43	56.73	61.13
WBGene00016022	C23H3.9	0.85	0.26	0.3	0.17	1.13	1.79	0.26	0.71	1.3	0.94
WBGene00010540	K03H1.5	41.01	11.53	3.26	2.21	1.49	38.76	13.44	2.16	1.65	2.63
WBGene00044435	Y20F4.8	1.93	1.3	0.51	0.29	0.24	3.04	3.6	1.21	1.48	0
WBGene00017573	F18E9.7	0	0.77	0	0.26	0	0	0	0.27	0	0
WBGene00007208	B0564.9	3.76	6.41	1.41	0.48	0.87	3.52	2.75	1.1	1.75	1.61
WBGene00005988	srx-97	0.55	0.5	1.16	0.66	0.82	0	0	0	0.84	0.37
WBGene00009979	cutl-1	0	0	0	0	0	0	0.35	0	0	0
WBGene00011431	T04D3.1	0	12.6	42.88	43.05	37.79	0.34	16.05	39.67	45.34	41.34
WBGene00010341	glo-3	28.58	10.45	4.71	1.87	1.33	22.47	10.8	2.95	4.27	3.71
WBGene00016487	C36C9.4	0	0	0	0	0	0	0	0	0	0
WBGene00015622	C09B8.3	0	0	0	0	0	0.85	0	0	0	0
WBGene00044322	tag-280	68.4	75.26	84.1	109.15	67.88	55.78	56.56	107.42	81.44	96.01
WBGene00021257	Y22D7AR.3	0	0	0	0	0	0	0	0	0	0
WBGene00005419	srh-209	0	0	0	0	0	0	0	0	0	0
WBGene00017481	F15B10.3	0	0	35.68	27.31	8.77	0	1.37	38.84	23.66	11.75
WBGene00017588	F19B10.6	0	0	0	0	0	0	0	0	12.03	5.22
WBGene00006155	str-99	0	0	0	0	0	0	1.86	0.31	0	0
WBGene00013916	ZC504.1	0	0.26	0.31	0	0	0	0	0	0	0
WBGene00009135	F25H9.2	6.86	5.15	9.64	9.24	10.78	4.8	13.83	6.83	8.32	11.79
WBGene00022568	ZC239.5	7.59	3.41	0	1.51	0.63	9.28	4.7	1.59	0.97	0
WBGene00018361	F42G8.10	618.05	520.09	444.26	430.14	356.64	505.33	526.53	423.05	370.19	370.72
WBGene00009434	F35E12.10	179.55	122.69	88.05	42.73	32.93	189.78	108.32	123.76	66.44	76.43
WBGene00019368	K03H6.2	196.06	55.85	53.88	42.18	37.43	161.83	50.33	19.33	6.84	2.97
WBGene00002011	hsp-12.2	26.4	110.89	46.36	21.06	26.19	27.67	81.86	44.22	74.08	23.4
WBGene00010338	F59F4.3	16.57	9.95	9.19	9.05	8.65	18.9	11.09	8.95	8.9	5.99
WBGene00014097	ZK829.9	0.29	49.47	134.92	139.4	151.26	0.61	48.4	138.26	160.62	146.14
WBGene00000978	dhs-15	0	2.47	0.72	0	0	0	1.92	0.86	0	0.46
WBGene00003770	nlp-32	0	0	0	0	0	11.28	0	0	0	0
WBGene00194746	Y82E9BR.25	0	0	0	0	0.44	1.87	0	0	0.68	0
WBGene00021046	sedl-1	27.6	34.17	76.37	70.2	54.78	14.47	28.89	71.53	34.33	68.83
WBGene00014131	sdz-38	1.29	1.16	2.72	2.32	0.64	0	0	4.06	1.98	3.44
WBGene00009569	srz-66	0	0	0	0	0	0	0	0	0	0
WBGene00000298	cat-4	62.62	72.35	72.6	77.45	51.78	62.37	81.56	26.88	15.18	15.27
WBGene00012960	Y47H10A.4	14.7	12.76	3.32	1.26	0.78	22.02	10.75	2.64	1.61	1.4
WBGene00012980	efhd-1	27.43	12.43	12.13	12.63	16.08	30.77	14.27	15.06	18.94	19
WBGene00019691	K12H6.12	3.77	4.32	1.81	1.64	0.34	5.03	1.91	1.29	1.05	0.68
WBGene00017739	F23C8.11	0	0	0	0	0	0	0	0	0	0
WBGene00014247	ZK1307.4	0	0	0	0	0	0	0	0	0	0
WBGene00004380	rnf-1	3.75	47.62	80.33	86.99	95.89	6.11	42.62	65.15	76.83	83.63
WBGene00013239	Y56A3A.22	35.65	79.2	104.71	136.16	153.16	34.19	80.44	121.01	126.55	148.76
WBGene00020740	T23F4.2	40.32	21.35	7.5	8.51	7.06	34.81	12.13	6.7	8.17	7.88
WBGene00008571	F08B12.1	24.64	12.07	4.15	2.79	2.31	25.83	13.97	4.76	3.79	3.68
WBGene00015644	C09E8.1	63.15	27.76	15.04	10.11	7.89	53.31	26.71	14.53	8.91	7.09
WBGene00017666	F21E9.2	0	0	0	0	0	2.74	0	0	2	1.74
WBGene00006076	str-8	0	0	0	0	0	0	0	0	0	0
WBGene00010200	F57C7.4	2.56	0.42	0.16	0.09	0.08	2.28	0.36	0.1	0	0
WBGene00009288	F31C3.6	20.3	8.57	4.49	3.6	2.49	18.12	7.69	2.99	3.07	3
WBGene00045301	fbxc-9	0	0.05	2.62	1.15	1.5	0.33	0.19	1.28	2.42	0.72
WBGene00022845	ZK1055.4	11.42	1.06	1.25	0	0.2	7.85	0.37	0.25	0	0
WBGene00021728	Y49F6C.6	0	0	0	0	0	0	0	0	0	0
WBGene00002269	lec-6	4633.19	2125.65	2088.89	2338.99	1397.89	5687.9	2162.27	6095.72	2432.41	229.55
WBGene00013426	Y66A7A.7	177.29	147.32	50.3	57.13	33.83	221.62	139.56	68.53	31.31	13.6
WBGene00020370	T08H10.3	0	0	0	0	1.01	0	0	0	0	0
WBGene00010678	K08F4.3	11.6	219.2	448.64	585.81	614.74	33	229.61	551.48	630.08	626.65
WBGene00012861	Y45F3A.4	57.32	27.16	0	23.47	17.96	47.44	28.06	18.95	25.4	16.05
WBGene00019550	K09C4.5	61.1	4.12	1.42	1.77	2	49.66	4.51	4.56	0	0.18
WBGene00011747	sna-2	22.03	82.21	156.82	143.22	138.62	24.99	89.8	141.28	141.63	158.06
WBGene00011451	T04H1.5	16.07	63.65	134.8	157.7	176.99	24.93	64.58	128.4	160.86	197.01
WBGene00022634	ZC581.7	0	0	0	0	0.59	0	0	0	0.3	0
WBGene00001816	haf-6	43.26	31.44	23.63	17.22	11.91	36.2	28.06	16.21	13.82	11.48
WBGene00022574	ZC239.16	35.92	23.09	21.63	16.89	15.27	43.03	26.25	25.78	17.67	6.82
WBGene00021412	cyp-29A3	1.14	1.79	1.2	1.7	1.83	2.38	3.43	0.54	0.65	1.51
WBGene00016794	C49H3.9	21.48	59.68	89.27	99.91	105.38	26.39	49.11	97.17	99.6	94.68
WBGene00011615	lsd-1	3.35	10.63	21.36	29.32	31.31	2.22	8.69	21.37	25.9	28.48
WBGene00016138	flh-2	18.64	18.74	32.74	28.63	34.83	20.84	18.5	23.22	31.38	31.4
WBGene00008945	F19B2.6	7.76	4.7	3.34	1.99	1.57	13.28	3.53	5.07	7.27	5.37
WBGene00022431	set-33	0	0.68	1.33	0.75	1.5	0	0	1.74	1.76	1.01
WBGene00022262	Y73C8C.3	0	0.28	3.9	1.29	0.92	0	0	1.65	0.83	1.13
WBGene00015424	C04E6.8	0	0	0	0	0	0	0	0	2.77	0
WBGene00010422	H32K16.2	0	272.03	0	0	74.96	0	210.84	47.45	115.64	150.68
WBGene00013188	smg-9	11.49	9.23	13.4	21.85	24.02	7.74	9.16	13.14	16.01	21.82
WBGene00020288	srt-73	0	0	0	0	0	0	0	0	0	0
WBGene00013715	Y106G6G.6	3.16	0.95	0.37	0	0.52	4.78	2.61	0	0.27	0.23
WBGene00022083	Y69A2AR.12	1.49	6.71	3.14	1.78	1.48	3.13	11.09	2.81	5.7	4.96
WBGene00007357	C06A12.3	13.03	56.46	30.05	19.01	14.95	22.2	53.05	17.4	14.96	17.87
WBGene00019731	M02D8.5	8.43	8.03	4.7	2.57	2.05	10.74	5.54	1.45	0.25	0.11
WBGene00019812	R01H2.4	0.3	0	0	0	0.45	0.31	0	0	0.23	0.4
WBGene00003991	pfn-3	87.04	41.48	16.19	21.45	10.16	59.05	19.05	41.81	23.51	10.21
WBGene00014099	ZK836.3	0	0	0	0	5.34	0	0	0	0	0
WBGene00003545	nas-27	2.12	0.32	0	0.21	0.18	1.85	1.31	0.22	0	0
WBGene00022403	Y97E10B.1	0	0	0	0	0	0	0	0	0	0
WBGene00013891	ZC434.3	25.8	3.04	0.32	0.37	0.3	23.83	3.43	0.19	0.24	0.2
WBGene00011027	R05D7.2	0	0	0	0	0	0	0	0	0	0
WBGene00077688	Y43F8B.19	0	0	0	0	0	0	0	0	0	0
WBGene00005229	srh-3	0	0	0	0	0	0	0	0	0	0
WBGene00016904	C53D5.3	0	0	0	0	30.38	0	0	38.46	0	81.42
WBGene00009959	F53B6.4	0	0.88	1.55	0	0.73	1.03	0.91	1.54	1.5	0.65
WBGene00004245	puf-9	32.09	19.82	20.25	27.79	30.91	29.33	20.82	34.68	32.41	27.53
WBGene00022773	ZK616.3	47.47	66.48	88.94	176.76	180.58	44.24	63.79	142.48	165.52	168.34
WBGene00011958	T23G4.2	0	0	0	0	0	0	0	0	0	0
WBGene00014161	arrd-5	2.11	0.76	0	0	0.21	0.44	0	0	0.32	0
WBGene00013915	irld-20	0	0	0	0	0	0	0	0	0	0
WBGene00022205	Y73B3A.3	0.41	1.7	1.15	2.12	1.35	0.85	0.38	1.44	0.82	0.84
WBGene00017964	F31F7.1	215.71	145.76	170.05	137.7	148.84	176.15	120.19	52.6	25.04	32.44
WBGene00001429	fkb-4	38.22	6.32	0.82	0	1.16	42.52	9.43	2.45	0.6	1.04
WBGene00009508	F37D6.2	16.87	63.5	99.54	99.85	115.12	16.46	72.6	84.21	96.68	103.78
WBGene00020221	T05A7.3	0	0	0	0	1.27	0	0	6.45	1.96	5.12
WBGene00005690	sru-27	0.5	0	0	0.3	0	0	0	0	0	0
WBGene00004769	sel-12	23.16	28.7	35.01	37.75	28.3	22.52	27.16	28.88	36.98	34.81
WBGene00017587	F19B10.5	0	4.56	7.71	8.76	12.57	0	3.67	12.03	11.64	12.73
WBGene00022379	Y94H6A.7	32.71	27.49	20.69	32.63	45.45	32.01	42.61	56.17	58.42	47.85
WBGene00012271	W05B2.2	0	0	0.1	0	0.05	0	0.09	0.06	0	0.12
WBGene00005292	srh-71	1.91	0.86	0.5	0	1.18	2.5	0	1.8	0.73	0.63
WBGene00045486	K05F6.12	0	0	3.66	2.97	3.2	0	0	4.36	2.66	2.64
WBGene00011485	srbc-14	0	0	0	0	0	0	0	0	0	0
WBGene00021925	immp-2	84.34	58.78	63.08	123.73	116.08	91.27	70.87	111.08	141.59	124.81
WBGene00017686	tpp-2	68.26	104.4	137.57	137.91	120.07	62.29	114.74	138.94	122.88	128.49
WBGene00045402	Y75B12B.13	0	0	0	0	0	0	0	0	0	0
WBGene00007041	tag-180	6.09	2.38	1.21	0.89	0.85	4.33	1.71	1.01	0.62	0.53
WBGene00013039	scav-3	61.2	67.62	89.13	96.03	86.79	67.46	69.15	86.29	82.82	86.62
WBGene00012634	Y38H6C.23	156.18	67.69	24.38	10.38	2.87	236.51	43.05	0	0	0
WBGene00006728	ubq-2	31640.7	22869.2	14788.8	14875.1	14358.5	32979	22837.9	17135.3	15956.7	15759.9
WBGene00014300	D2023.1	14.03	2.71	1.58	0.9	0.5	18.91	2.33	0	0.77	0.33
WBGene00014107	ZK856.6	0	0	0	0	0.87	0	0	0	0	0
WBGene00007625	C16C10.4	210.89	345.52	604.53	647.39	651.86	192.35	464.98	581.56	847.38	797.82
WBGene00009587	mig-38	29.11	21.73	30.37	56.25	68.77	34.13	21.78	47.51	60.46	71.64
WBGene00007216	C01A2.4	51.4	92.55	109.63	150.13	176.09	111.63	81.98	149.14	175.16	187.97
WBGene00008505	F01G4.6	1583.5	1291.32	1003.24	691.72	666.05	1351.9	1122.35	743.78	749.78	660.27
WBGene00021420	trap-3	802.53	403.81	350.86	433.05	466.85	775.23	361.88	493.11	443.9	394.94
WBGene00010299	F59A1.13	0.87	2.88	0.31	0.52	0.14	3.96	0.81	0.91	0.22	0
WBGene00009513	sfxn-1.2	0	0	0	0	0	0	0	0	0	0
WBGene00008988	F20G2.5	4.39	3.38	2.31	0.75	0.93	4.27	3.79	3.35	0.24	0
WBGene00002196	kin-10	179.3	180.84	218.63	233.68	246.84	157.46	171.16	238.82	256.49	271.49
WBGene00006656	twk-1	16.46	11.42	8.31	7.59	7.66	18.34	16.27	8.19	8.93	8.21
WBGene00010501	K02C4.2	3.92	1.18	2.76	3.13	5.19	5.48	0	1.64	0	14.78
WBGene00003558	nca-2	2.35	1.41	1.51	1.8	1.98	1.78	1.58	1.24	1.48	1.65
WBGene00011401	T03F6.6	0	0	0	0	0	0	0	0	0	0
WBGene00015006	B0041.1	0	0	0	0	0	0	0	0	0	0
WBGene00021996	Y59E9AL.6	0	0	1.2	0	0	0	0	0	0	0.76
WBGene00044422	F46F11.11	0	0	0	0	0	0	0	0	0	0
WBGene00020804	T25E4.2	0	0	0	0	0.15	0	0	0.58	0.24	0.21
WBGene00012196	bath-35	0	4.68	3.92	8	4.42	0	1.38	7	5.12	6.42
WBGene00016191	C28G1.6	31.04	15.09	14.39	8.17	4	50.12	30.61	12.48	9.98	2.89
WBGene00005055	sra-29	0	0	0	0	0	0	0	0	0	0
WBGene00015462	C05C8.5	11.24	45.44	80.75	90.61	94.7	15.39	50.58	69.03	94.47	102.2
WBGene00011446	T04F8.8	137.24	691.09	255.37	195.05	172.36	164.12	724.16	289.61	164.12	74.14
WBGene00018564	F47D12.9	49.13	85.22	126.73	154.64	168.45	42.38	92.59	144.17	148.04	155.48
WBGene00206357	C09D4.9	0	0	0	0	28.41	0	0	0	0	0
WBGene00001019	dnj-1	67.71	83.94	63.2	69.92	82.93	68.96	80.26	74.37	63.66	75.63
WBGene00020339	ttr-59	83.76	243.62	84.88	90.61	86.31	67.55	209.8	119.4	83.83	25.7
WBGene00011867	chc-1	195.46	117.43	168.09	194.06	206.09	184.61	124.53	209.18	210.44	208.62
WBGene00044418	C08G5.7	0	0	0	0	0	0	0	1.04	0	0
WBGene00015614	C08G5.1	0	0	0	0	0	0	0	0	0	0
WBGene00077495	Y20C6A.4	0	0	0.71	2.42	0	0	0	0.42	0.52	0.9
WBGene00022864	ZK1236.5	363.24	529.04	401.48	371.11	306.23	430.35	546.72	311.65	359.37	365.21
WBGene00022677	ZK180.3	14.61	20.94	25.94	29.46	25.77	19	21.89	23.96	26.08	29.31
WBGene00018802	F54D8.6	36.86	52.46	68.59	71.34	68.87	30.99	58.23	65.19	73.32	67.01
WBGene00001943	his-69	0	0	0	2.98	2.47	0	0	0	0	3.31
WBGene00013201	Y54E5A.6	20.99	29.12	30.46	35.21	27.83	20.2	37.45	32.2	28.18	35.23
WBGene00017243	F08C6.5	0	0	8.6	2.44	5.06	0	3.8	1.28	3.12	2.71
WBGene00006098	str-32	0	0	0	0	0	0	0	0	0	0
WBGene00001131	dys-1	19.93	6.23	4.81	5.77	5.94	19.64	8.68	5.79	7.73	6.25
WBGene00022571	ZC239.13	61.23	27.56	32.26	0	0	0	0	19.23	23.43	0
WBGene00006733	ufd-1	72.47	139.29	178.54	171.99	188.52	87.78	140.3	162.4	176.88	182.31
WBGene00007414	C07E3.3	48.13	15.69	3.94	6.21	5.76	78.3	18.91	11.21	15.88	21.24
WBGene00008729	F13B12.1	52.01	132.18	199.59	216.34	243.39	51.61	125.74	186.75	212.42	245.73
WBGene00010638	K07F5.14	16.2	70.97	86.12	102.54	115.39	23.78	69.66	91.14	91.75	119.44
WBGene00016550	C40A11.7	0	0	3.39	0.64	0.53	0	0	2.02	2.46	0.8
WBGene00015367	srt-64	0	0	0	0	0	0	0	0	0	0
WBGene00011993	T24D5.5	0	2.33	2.8	2.13	5.71	0	2.52	1.8	4.6	0.4
WBGene00019877	R05D3.2	25.03	46.81	57.77	68.56	74.86	25.69	36.89	65.33	70.96	82.27
WBGene00000481	cha-1	4.08	2.7	0.23	0.39	0.43	5.4	2.39	0.54	0.49	0.57
WBGene00045250	Y73B6BL.47	5.75	1.72	0	0	0	2.01	0	0	0	0
WBGene00019702	fbxb-39	0	0	1.52	1.3	0.72	0	0	0.45	0	0
WBGene00017789	F25E5.8	211.21	169.85	73.21	64.6	74.52	252.92	187.76	72.53	100.58	75.52
WBGene00010277	F58G6.7	122.32	93.03	40.01	15.14	8.37	44.22	90.25	15.9	3.23	0
WBGene00017962	fbxa-72	377.35	153.9	76.71	18.91	4.28	417.19	171.51	25.87	15.76	0.64
WBGene00007321	C05B5.4	5.57	4.01	7.64	5	4.15	9.35	1.56	6.65	10.66	7.04
WBGene00001863	him-4	43.3	11.69	4.25	3.41	1.81	46.51	11.58	5.68	2.52	1.24
WBGene00045385	lgc-24	0.4	0.36	0	0	0.2	0	0.38	0	0.31	0
WBGene00015494	C05E11.3	12.2	6.76	4.95	9.55	17.7	8.86	3.49	7.08	10.78	6.24
WBGene00022342	Y82E9BR.9	0	0	0	0	0	0	0	0	0	0
WBGene00015211	B0496.2	0	0	0	0	0	0	0	0	0	0
WBGene00007289	C04B4.1	0	0	0.31	0.18	0	0	0.27	0	0	0.39
WBGene00001773	gst-25	0	1.09	0	0	0	1.27	0	0	0	0
WBGene00006408	tag-18	177.79	253.01	96.44	78.23	43.46	209.69	250.52	112.5	84.04	14.78
WBGene00019876	NA	10.6	25.05	35.84	36.37	34.03	10.87	22.43	39.28	31.91	39.64
WBGene00002694	let-502	36.26	64.9	87.52	106.19	122.53	41.37	65.25	100.64	109.33	121.28
WBGene00021401	prdx-6	46.63	62.09	65.52	65.1	70.85	44.81	56.03	73.83	55.76	73.63
WBGene00020841	T27A3.5	0	0	0	0	0	0	0	0	0	0
WBGene00015801	C15H9.5	31.14	19.11	21.13	13.55	12.17	27.45	18.21	15.56	14.26	10.04
WBGene00016124	dnc-4	30.8	50.77	59.83	56.18	69.59	32.29	57.99	51.05	57.93	66.61
WBGene00006111	str-46	0	0	0	0	0	0	0	0	0	0
WBGene00019103	F59D6.1	0	0	0	0	3.27	6.91	0	0	0	0
WBGene00012744	Y40H7A.4	0	0	0.67	0.38	0.63	0	0	0.8	0.49	0.42
WBGene00019598	K09H9.7	0	9.65	11.3	56.46	65.96	0	7.98	53.88	50.88	82.69
WBGene00000262	bra-1	14.71	41.19	44.77	34.22	31.62	20.56	38	34.9	40.02	30.42
WBGene00021641	Y47G6A.15	57.04	47.01	5.79	1.64	0.34	56.19	38.36	2.59	0	1.83
WBGene00001244	elo-6	1831.27	1063.48	814.9	595.99	348.67	1347.16	862.95	368.83	27.51	11.72
WBGene00013886	ZC412.5	0	0	0	0	0	2.14	0	0	0	0
WBGene00006129	str-67	0	0	0	0	0	0	0	0	0	0
WBGene00010528	K03D3.2	25.77	0	3.4	7.71	4.8	23.64	8.99	4.05	14.79	8.57
WBGene00015672	C10E2.1	0	0	1.39	0	0	0	0.61	0	0	0
WBGene00010381	H12D21.5	0	0	0	0	0	0	0	0	0	0
WBGene00009427	fbxa-181	0	1.11	3.25	4.8	5.82	0	0.57	5.43	5.67	5.75
WBGene00003829	nud-1	91.84	180.03	220.49	243.89	226.48	99.7	184.02	259.1	217.53	244.97
WBGene00010582	K05C4.5	39.58	75.07	79.58	103.36	109.15	41.09	90.8	86.54	95.59	110.37
WBGene00044736	gfrp-1	50.94	0	17.89	30.48	16.85	35.6	0	32	25.99	0
WBGene00009663	hda-5	41.2	29.26	15.06	13.25	9.73	49.07	26.33	6.51	1.93	2.79
WBGene00019700	btb-11	0	1.11	14.23	13.59	6.7	0	0.57	21.21	17.85	4.9
WBGene00012852	Y44A6D.1	0	0	0	0	0	0	0	0	0	0
WBGene00044301	lgc-28	2.75	7.07	7.86	3.29	2.53	5.35	8.76	4.44	4.21	4.7
WBGene00009308	F32A11.3	0.93	0	0.98	1.68	1.85	0	0.43	0.88	1.07	1.55
WBGene00008329	C55A1.15	0	0	0	0	0	0	0	0	0	0
WBGene00018192	F39B3.3	3.62	0	0	0	0	3.79	0	0	0	0
WBGene00000228	atn-1	167.63	82.49	30.09	24.16	10.93	178.45	83.35	42.02	22.89	22.6
WBGene00044318	tag-267	60.95	122.2	84.67	101.96	114.09	72.61	103.09	103.55	107.08	127.1
WBGene00018403	F44A2.3	17.96	9.49	4.54	5.3	4.99	18.08	18.49	2.86	4.4	3.98
WBGene00009129	F25H5.7	0.59	2.38	0.62	0.18	0.15	0.92	1.37	1.48	0.45	0.39
WBGene00044896	K12C11.5	0	0	0	0	0	0	0	0	0	0
WBGene00009031	F21H7.5	1.75	0	0	0.35	0.58	1.23	0	0	0	0
WBGene00009004	pfd-6	286.73	474.75	464.05	542.3	574.11	418.69	390.58	640.04	603.48	646.8
WBGene00001542	gcy-17	0	0	0	0	0.1	0.11	0	0	0	0.07
WBGene00000673	col-98	435.85	1174.95	801.03	403.16	107.83	379.34	1032.79	567.86	118.68	5.08
WBGene00000713	col-140	12.21	11541.8	7090.86	3566.65	1360.76	10.11	11673.3	6025.29	3235.96	234.62
WBGene00008842	F15A4.8	0	0	0	0	0.16	0.33	0.15	0.1	0	0.11
WBGene00003575	ncx-10	0	0.18	0	0.12	0.3	0	0.37	0.25	0	0.13
WBGene00018523	lact-1	6.37	16.49	9.65	7.39	7.71	5.01	13.34	9.51	3.96	1.32
WBGene00016269	C30G4.4	7.27	3.93	1.53	3.48	2.89	10.67	1.35	4.57	5.56	4.83
WBGene00013280	Y57A10C.1	0	0	19.14	7.06	8.56	0	0	11.41	7.65	6.04
WBGene00077520	C37A5.11	75.55	0	0	0	37.48	79.2	0	0	0	0
WBGene00006578	tli-1	34.29	13.46	24.09	21.57	16.14	47.01	12.27	32.04	21.54	22.8
WBGene00018748	F53C3.4	1.03	1.86	0	0	2.05	3.25	1.92	0.65	1.58	1.38
WBGene00012844	Y43F11A.4	0	1.36	8.75	8.13	6.37	0	0	14.7	4.62	5.52
WBGene00009285	F31C3.3	17.9	25.84	41.08	53.99	53.73	19.61	27.56	55.76	51.93	50.11
WBGene00010351	cbd-1	10.34	511.55	1064.35	1474.05	1657.76	15.88	556.32	1325.07	1600.22	1626.75
WBGene00013756	ftr-1	1.12	23.2	28.34	37.55	33.35	1.76	19.8	34.84	28.3	40.6
WBGene00008999	F21A10.2	64.72	23.79	26.56	27.75	28.47	70.8	25.15	28.51	32.68	24.08
WBGene00008353	D1025.1	12.79	12.75	13	12.85	9.97	11.49	11.9	11.48	10.84	6.98
WBGene00004443	rpl-29	17088.3	19922.2	11218.5	39980.1	41487.6	22173.5	12639.4	61589.3	38806.4	45538.5
WBGene00020563	T19C3.5	3.24	8.75	11.49	8.82	6.58	4.63	8.77	8.7	6.09	5.49
WBGene00013669	Y105E8A.8	8.26	43.73	87.07	75.94	87.56	9.35	48.88	66.02	74.36	88.99
WBGene00044263	Y105C5A.26	0	0	0	0	0	0	0	0	0	0
WBGene00019297	K02B2.6	0	0	0	0	0	0	0	0	0	0
WBGene00015596	fbxa-161	0	0	0	0	1.39	0	0	0.88	1.07	8.39
WBGene00015028	B0207.5	0	0.06	0.07	0.08	0.19	0	0.09	0.16	0.02	0.09
WBGene00017351	cutl-5	0.34	0	0	0	0.34	0	0	0	0	0
WBGene00005097	srd-19	0	0	0	0	0	0	0	0	0	0
WBGene00007290	C04B4.2	1.23	48.94	83.19	81.61	84.73	0.64	44.86	79.49	85.57	80.87
WBGene00006483	dgk-4	15.62	35.26	68.27	99.69	120.5	16.65	40.67	96.52	97.18	107.62
WBGene00002099	ins-16	0	0	0	0	0	0	0	0	0	31.22
WBGene00012647	swt-4	11.27	14.76	20.52	28.21	24.91	12.89	13.35	25.75	22.74	21.12
WBGene00019519	K08B5.2	10.09	25.66	10.01	6.4	1.77	16.81	19.33	1.86	2.73	2.37
WBGene00013000	ddl-2	9.81	11.42	7.9	20.19	24.18	9.37	10.46	18.12	26.93	26.46
WBGene00012480	clec-104	0.89	3.22	0.94	1.07	2.22	0	1.66	2.24	0	1.78
WBGene00044391	C25H3.15	0	0	0	0	1.18	2.5	0	1.5	0	1.58
WBGene00016651	NA	3.57	8.27	10.76	12.83	10.13	8.56	4.27	15.39	14.06	10.52
WBGene00011391	mrps-12	375.52	242.42	213.49	199.58	219.41	303.04	278.1	232.78	207.99	216.82
WBGene00001971	hmg-1.1	203.76	428	322.1	1432.67	1474.29	160.21	300.13	1717.26	1598.46	1264.42
WBGene00018176	F38B6.7	0	0	0	0	0.4	0	0	0	0.61	0.27
WBGene00006658	twk-3	0.41	0	0	0	0.41	0.43	0.38	0	0	0.55
WBGene00005457	srh-251	0	0	0	0	0	0	0	0	0	0
WBGene00003186	mek-2	72.88	73.67	82.39	93.56	106.87	67.45	76.52	97.19	97.54	98
WBGene00045183	T28C6.10	0	0	0	0	91.14	32.1	0	19.23	93.72	81.42
WBGene00016923	C54F6.5	0	0	0	130.19	539.73	0	0	273.34	499.55	289.31
WBGene00012857	pbo-5	29.91	9.31	3.54	1.34	0.83	29.89	10.66	2.11	2.14	1.86
WBGene00013340	tcc-1	137.9	167.98	288.58	375.24	392.35	132.06	183.42	367.49	376.19	399.76
WBGene00005179	srg-22	0	0	0	0	0	0	0	0	0	0
WBGene00086563	K08C9.9	0	0	0	0	0	0	0	0	0	0
WBGene00021157	Y4C6B.3	1.25	1.87	3.07	3.49	4.55	0.44	5.42	2.09	0.64	2.22
WBGene00020240	T05B4.9	0	0	0	0	0	0	0	0	0	0
WBGene00015925	C17H11.5	0	0	0	0	0	0	0	5.12	6.24	0
WBGene00009946	F52H3.4	0.47	26.92	46.52	76.98	92.09	1	21.2	63.81	85.38	92.16
WBGene00013338	lgc-8	0	0	0	0	0	0	0	0	0	0
WBGene00021277	Y23H5B.6	22.57	63.99	72.85	69.33	83.14	29.62	60.34	71.78	71.67	69.71
WBGene00012371	W09G3.8	0	35.02	81.99	139.66	308.79	40.78	72.37	342.08	267.94	284.48
WBGene00019593	K09F6.10	15.71	6.25	4.14	3.25	3	21.22	5.06	1.14	0.69	3.82
WBGene00013328	Y57G11C.39	0	0	0	0	0.56	0	0	0	0	0
WBGene00013566	Y75B12A.2	0	0	1.93	0	0.91	0	0	1.73	2.8	0
WBGene00020664	T21H3.5	0	0	0.44	0	0	0	0	0	0	0
WBGene00010893	cutl-9	1.86	0.93	0.65	2.22	0.61	2.38	0.19	2.33	5.84	2.33
WBGene00004068	pnk-1	118.64	156.78	189.81	174.82	156.92	126.12	140.81	140.54	126.72	98.66
WBGene00015566	C07D10.1	1.58	6.14	3.32	2.2	2.34	2.2	3.91	2.31	2.01	2.09
WBGene00007805	clec-231	0	1.67	0	0	0	1.95	0	1.17	0	0
WBGene00016577	clec-3	12.04	0.68	2.38	0.68	0.19	5.52	0.35	0	0	0
WBGene00009689	F44E5.2	0	0.27	0.31	0.18	0.29	0	0	1.11	0.45	0.2
WBGene00011545	T06G6.3	2.5	0.25	0.29	0	0	0.87	0.52	0.35	0	0.18
WBGene00010228	clec-161	0	0.13	0.15	0.35	0	0	0	0.18	0.34	0.19
WBGene00000992	dhs-29	70.83	13.71	3.73	9.11	6.5	61.26	13.84	8.45	8.4	3.53
WBGene00019155	H04M03.11	0	0	0	0	0	0	0	0	0	0
WBGene00018487	F46C8.8	38.81	8.06	1.26	1.07	0.3	54.46	18.33	0.38	0.46	0.4
WBGene00011304	mnk-1	123.58	72.72	69.51	135.03	162.33	92.26	69.98	124.76	136.27	162.23
WBGene00008397	D2005.1	20.31	0.15	6.54	32.7	25.24	10.75	2.87	30.15	11.11	26.85
WBGene00015077	B0238.13	0.16	0	0	0.1	0.09	1.64	0.59	0	0	0
WBGene00044300	D1022.9	0.65	0	0	0	0.32	0.68	0	0	0	0
WBGene00022672	ZK177.4	38.22	67.71	81.19	88.07	92.99	43.47	62.21	86.95	92.1	98.66
WBGene00009397	clec-66	94.83	54.65	26.76	15.2	7.68	136.86	63.49	19.19	3.64	0.79
WBGene00012726	Y39G8B.5	0	0	0	0	0	146.62	36.38	10.64	0.71	0.37
WBGene00005224	srg-67	0	0	0	0	0	0	0	0	0	0
WBGene00001458	flp-15	77.4	46.45	0	30.88	51.2	54.09	24	32.41	59.24	68.61
WBGene00045336	R11D1.12	57.26	0	60.34	0	28.41	0	0	35.97	0	0
WBGene00018396	F43E2.9	0	0	0	0	0	0	0	21.62	0	0
WBGene00015447	srab-2	0	0	0	0	0	0	0	0	0	0
WBGene00007540	C12D8.13	0	0	0	0	0	0	0	0	0	0
WBGene00015969	glb-6	1.62	1.09	0.85	0.48	0.2	2.12	0.75	0.25	0.62	0.27
WBGene00015169	B0403.5	29.69	20.04	3.52	0.67	1.1	31.51	16.57	1.4	1.42	1.23
WBGene00194871	R107.9	0	0	0	0	0	0	0	0	0	0
WBGene00007484	C09G1.2	0.1	0	0	0	0.2	0	0	0.06	0.16	0
WBGene00019895	aagr-2	517.51	256.21	175.84	137.34	81.49	450.09	249.38	98.43	41.57	14.55
WBGene00011078	R07B1.6	3.9	0	0	0	0	4.08	0	0	0	0
WBGene00010251	sta-2	18.25	10.95	4.61	5.82	4.71	15.05	10.64	5.96	4.1	6.79
WBGene00007393	fbxa-157	92.94	12.9	7.61	0.85	1.34	335.95	50.44	14.55	4.6	3.12
WBGene00016330	C32E12.4	17.31	9.89	6	4.21	3.45	19.89	9.34	4.67	4.3	5.2
WBGene00015404	nstp-4	161.31	92.94	99.91	104.84	125.84	167.04	96.04	113.18	121.18	112.2
WBGene00006205	str-160	0	0	0	0	0	0	0	0	0	0
WBGene00044470	C09G12.17	0	0	0	0	0	0	4.02	0	0	0
WBGene00021861	Y54F10BM.6	0	0.61	2.86	3.25	0.34	0	0.63	3.84	1.04	0.45
WBGene00018316	F41H10.3	19.51	48.76	79.45	82.25	94.7	20.35	53.17	83.26	93.36	87.2
WBGene00011772	T14G8.4	2.46	1.9	2.22	1.89	0.87	4.43	0.98	1.77	1.62	0.94
WBGene00022179	Y71H2AM.14	8.01	4.06	0.53	0.3	0	9.98	1.86	0.63	0	0
WBGene00021343	cutl-23	2.11	1.17	0.69	0.97	2.5	2.9	0.91	1.63	1.87	2.16
WBGene00005338	srh-119	0	0	0	0	0	0	0	0	0	0
WBGene00014111	rpc-25	69.92	95.64	110.05	105.96	100.02	79.97	83.63	103.25	91.05	107.47
WBGene00012674	bed-1	10.04	28.98	37.9	42.28	48.13	10.96	20.62	39.66	49.28	44.76
WBGene00012887	Y45F10D.7	15.69	28.62	21.95	40.23	47.45	16.03	25.55	35.43	40.38	51.09
WBGene00019083	F59A3.10	0	0	0	0	0	0	0	0	0	0
WBGene00016567	C41D11.9	9.81	23.98	38.41	77.17	85.55	16.17	26.08	83.65	100.85	120.23
WBGene00013391	Y62H9A.3	0	315.63	338.31	340.6	313.46	1.19	285.93	403.3	364.18	201.32
WBGene00004410	rla-2	1443.05	1473.3	778.93	3101.27	2981.7	1411.39	1170.55	4029.34	2996.77	2989.44
WBGene00010929	srt-45	0	0	0	0.29	0	0	0	0	0	0
WBGene00019502	K07G6.1	0	0	0	0	0	0	0	0	0	0
WBGene00006734	ufd-2	54.63	84.2	110.38	103.8	103.87	50.28	86.31	106.2	97.79	112.49
WBGene00007880	C33A12.1	424.95	548.31	322.44	423.81	366.85	481.14	455.94	412.86	346.91	384.24
WBGene00022473	bet-1	32.64	46.88	72.09	101.48	116.24	37.33	54.25	99.64	112.76	106.84
WBGene00007906	C33G3.6	20.07	13.6	14.55	11.36	11.03	19.23	13.25	11.11	12.39	11.76
WBGene00006647	tsr-1	9.05	9.57	9.82	20.8	27.99	13.62	9.64	17.8	23.6	23.03
WBGene00000536	clk-1	34.08	54.39	70.2	78.8	69.95	79.58	82.15	72.99	69.96	83.43
WBGene00008375	D1054.8	229.52	84.75	64.45	44.82	19.77	134.72	56.26	48.35	15.78	2.74
WBGene00006105	str-40	0	0	0	0	0	0	0	0	0	0
WBGene00044066	fbxb-66	0	0.88	11.82	17.21	8.71	0	0	19.29	27.98	14.58
WBGene00000189	arl-5	26.28	50.48	40.63	96.47	108.67	29.39	35.86	88.06	116.67	126.99
WBGene00044151	W04G3.12	0	0	0	0	0	0	0	0	0	0
WBGene00021324	Y34B4A.8	19.51	16.1	13.71	15.2	18.05	21.1	17.96	13.92	16.49	13.24
WBGene00016972	C56E6.4	0	1.45	0	0.32	0	0	0	0	0	0
WBGene00009933	F52E10.2	0	0	0	0	0	0	0	0	0	0
WBGene00006020	srx-129	3.92	1.01	0.59	0	0	1.17	0	0	0	0
WBGene00020770	tbc-4	6.21	2.18	2.55	10.33	11.64	6.51	3.21	13.23	15.06	11.24
WBGene00008480	E04D5.1	89.17	222.54	272.5	290.36	281.63	90.19	205.92	284.62	281.31	305.43
WBGene00019767	rpa-2	113.79	268.32	369.31	403.53	434.66	119.3	257.44	434.98	447.34	448.36
WBGene00014004	fic-1	15.13	51.21	98.94	98.78	98.58	18.51	58.14	94.71	94.59	103.97
WBGene00009079	F23B12.1	0	0	0	0	0	0	0	0	0	0
WBGene00008107	aspm-1	10.71	34.26	52.69	72.54	70.16	14.65	35.5	65.44	66.61	69.67
WBGene00018443	btb-7	0	7.71	13.55	11.54	8.15	0	8.64	8.97	10.38	9.97
WBGene00005701	sru-38	0	0	0	0	0	0.56	0	0	0	0
WBGene00045418	F15B9.10	50.7	67.3	93.74	130.1	163.09	50	58.76	99.6	113.13	120.84
WBGene00045416	Y37H2A.14	52.06	18.14	7.08	3.01	13.33	316.93	43.75	129.76	254.51	112.78
WBGene00018704	ztf-13	56.26	17.17	11.56	14.84	14.67	59.48	22.18	15.87	18.61	13.95
WBGene00016556	math-21	9.15	1.83	1.07	1.62	1.18	4.62	1.58	0	0	0
WBGene00001767	gst-19	3.67	5.51	6.45	0	0	1.28	3.42	1.54	0	0
WBGene00020854	T27C4.1	65.07	20.58	5.56	14.21	8.29	77.44	17.18	13.26	6.73	12.86
WBGene00009897	F49E12.1	0.61	111.44	194.3	167.25	140.28	0.21	119.51	169.31	161.64	156.64
WBGene00006676	twk-23	1.96	1.18	0	0	0	0.34	0.61	0.21	0.25	0
WBGene00009483	F36G3.2	113.19	41.06	10.09	11.12	5.03	126.93	50.81	23.35	8.62	3.37
WBGene00008534	F02H6.1	0	0.7	2.75	3.75	2.46	0	1.46	3.28	2.39	2.6
WBGene00013127	Y52B11A.8	33.45	118.79	223.28	361.44	379.9	25.33	121.03	240.49	409.66	369.46
WBGene00005716	srv-5	1	0.45	0	0.3	0	0	0	0	0	0
WBGene00020799	T25D10.1	44.11	28.36	22.13	9.43	8.08	57.8	26.38	10.55	4.42	6.28
WBGene00017011	eaf-1	66.14	202.44	328.48	281.5	283.44	53.74	211.51	255	282.21	321.02
WBGene00013330	Y57G11C.41	21.83	6.05	1.77	8.04	2.5	24.65	7.81	2.11	2.57	0
WBGene00006664	twk-9	2.18	1.53	0	0.29	0.48	2.29	0.45	0.61	0.74	0.48
WBGene00011077	R07B1.5	14.03	2.11	0	2.8	0	14.71	0	0	0	0
WBGene00019076	mrpl-24	80.4	80.42	55.04	82.24	75.01	72.76	89.5	74.25	64.16	95.49
WBGene00004471	rps-2	5145.58	4308.11	2528.49	1617.31	1470.97	4392.12	3828.3	1743.5	1617.12	1371.57
WBGene00021716	fbxb-112	0	0	0.66	0.37	0.31	0	0	2.75	1.43	0
WBGene00014019	ZK632.12	34.18	52.18	86.92	105.83	108.76	31.16	69.13	99.42	97.82	125.98
WBGene00016852	srt-7	0	0.84	0	0.28	0	0	0.87	0	0	0
WBGene00005260	srh-37	0	0	0	0	0	0	0	0	0	0
WBGene00000410	cdk-9	19.13	26.52	36.49	44.89	52.14	27.38	31.36	43.12	42.07	57.35
WBGene00009456	F36A2.9	56.69	80.07	114.34	122.83	127.42	57.13	83.66	113.44	106.79	121.2
WBGene00006714	ubc-19	33.48	13.08	16.64	9.07	4.7	28.47	18.21	7.14	9.18	2.52
WBGene00004706	rsr-1	25.77	23	33.36	58.58	67.64	32.24	22.5	49.42	62.81	66.14
WBGene00000822	csq-1	441.48	347	189.42	125.74	63.93	492.77	338.51	162.11	96.1	72.04
WBGene00005250	srh-27	0.91	0	0	0	0	0	0	0	0	0
WBGene00012642	Y39A1A.2	0	0	0	0	0	0	0	0	0	0
WBGene00006571	tim-1	17.91	43.6	76.88	80.92	86.97	16.83	44.4	82.46	87.03	86.39
WBGene00017904	lim-8	15.67	13.1	4.1	3.19	3.58	17.94	14.57	4.75	3.91	3.1
WBGene00044744	F10G7.12	0	0	0	0	0	0	0	0	0	0
WBGene00011823	T18D3.6	12.78	5.75	8.75	5.74	6.34	11.39	9.51	2.41	3.91	5.95
WBGene00000524	clc-3	35.82	14.23	8.88	7.57	2.09	32.03	12.74	9.26	7.26	2.1
WBGene00015775	C14E2.6	0	0	0	0	0.7	0	0	0	1.09	0
WBGene00008935	F18C12.4	0	0	0	0	0	0	0	0	0	0
WBGene00000854	cux-7	22.04	42.55	55	63.68	61.86	24.93	48.55	64.66	58.37	65.55
WBGene00015970	C18E3.1	0.51	0.91	3.2	1.51	6.02	1.06	0.47	2.54	5.03	3.36
WBGene00008128	srab-12	0.96	1.3	0.51	0	0	1.51	0.45	0	0	0.32
WBGene00006411	octr-1	0.38	3.74	5.97	3.16	3.18	1.98	4.57	2.13	1.44	1.76
WBGene00001735	grl-26	0	0	0	0	0	3.7	0	0	0	0
WBGene00019798	fbxb-32	0	0	2.47	1.4	0.46	0	0	1.47	0.36	0
WBGene00000785	cpr-5	759.94	735.65	177.46	63.3	12.52	611.01	656.4	127.11	101.02	32.59
WBGene00044472	dct-8	0	73.08	0	923.01	4793.15	0	0	152.99	745.6	1457.35
WBGene00194651	C33D9.13	3.65	0.73	6.41	5.34	8.25	5.95	4.15	6.63	11.18	14.56
WBGene00022741	ZK430.5	0.19	0.17	3.27	1.86	1.54	0	0	2.78	3.24	2.75
WBGene00003738	nid-1	89.6	47.15	29.68	17.69	13.09	75.79	43.41	12.83	6.88	5.88
WBGene00003658	nhr-68	227.69	104.88	61.39	36.58	20.15	203.43	107.62	25.77	7.54	3.27
WBGene00022166	Y71H2AM.1	21.04	45.99	34.31	37.77	43.99	25.21	51.26	42.16	44.85	34.3
WBGene00009467	F36D1.8	0	0	0	0	0	0	0	0	0	0
WBGene00005538	sri-26	0	0.48	0	0	0	1.69	0	0	0	0
WBGene00020622	T20D4.17	0	0	1.75	0	0	0	0	0	0	0
WBGene00195256	F25D1.8	0	0	0	0	0	0	0	0	0	0
WBGene00016428	dmsr-7	3.52	3.48	1.48	1.05	0.52	6.27	4.26	0.88	0	0.23
WBGene00009326	F32D8.1	2.55	3.22	0	0.61	0	6.42	0.47	0.32	0.39	0.34
WBGene00019854	R03H10.1	6.08	7.73	10.93	12.84	11.53	7.87	4.99	13.48	4.38	8.32
WBGene00010924	M153.1	137.95	19.06	9.36	9.4	4.07	120.99	20.33	6.86	3.14	1.36
WBGene00004857	sma-3	38.23	11.11	10.07	6.67	6.72	40.5	19.63	22.26	28.65	24.89
WBGene00016823	C50E3.12	0.41	32.87	78.71	97.33	118.99	0.44	37.44	83.41	100.99	100.97
WBGene00010218	sre-30	0	0	0	0	0	0	0	0	0	0
WBGene00010009	F53H4.4	3.5	7.57	5.9	4.19	3.13	4.41	2.61	3.96	2.68	2.79
WBGene00022492	dss-1	240.98	588.82	326.52	1071.21	1127.29	360.91	480.39	1427.24	1765.3	1304.65
WBGene00005381	srh-165	0	0	0	0	0	0	0	0	0	0
WBGene00006627	tsp-1	1.74	1.57	0.92	0.52	1.73	12.8	7.3	5.48	44.74	69.6
WBGene00077624	Y102A5C.40	0	0	0	0	0	0	0	0	0	0
WBGene00011400	T03F6.4	8.92	7.67	2.14	1.46	0.81	9.78	4.91	2.04	0.62	1.08
WBGene00019555	K09C6.1	0	0	0	0.12	0	0	0	0.13	0	0
WBGene00019783	M70.1	0	0	0	0	0	0	0	0.08	0	0
WBGene00005574	sri-62	0	0	0	0	0	0	0	0	0	0
WBGene00044668	C18A3.11	0	0	0	0	0	0	0	0	0	0
WBGene00005905	srx-14	0	0	0	0	0	0	0	0	0	0.36
WBGene00005174	srg-17	0	0	0	0	0	0	0	0	0	0
WBGene00012304	cutl-4	0.93	0.28	0	0	0	0.98	0	0	0.24	0
WBGene00009432	F35E12.8	42.26	18	11.28	4.55	5.17	45.48	18.08	26.54	16.17	13.49
WBGene00013628	Y102A5C.27	0	0	0	0	0	0	0	0	0	0
WBGene00011320	T01C3.3	1.29	119.86	185.27	351.95	452.15	2.71	114.24	285.82	297.79	367.84
WBGene00009471	F36D3.5	0	0	0	0	0	0	0	0	0	0
WBGene00015173	B0412.3	26.23	43.35	64.8	60.21	66.05	29.11	52.28	58.15	67.73	72.83
WBGene00021183	Y9C9A.16	0	0.81	10.93	7.29	6.71	2.36	0.42	1.13	0.69	0.3
WBGene00017064	ppfr-2	29.07	56.52	110.57	123.8	144.88	27.83	58.02	118.84	131.9	131.39
WBGene00007479	C09F9.2	85.98	3.02	0.98	0.86	2.27	87.21	2.53	1.08	1.64	2.61
WBGene00022150	Y71G12B.10	64.77	68.69	97.76	109.05	113.84	61	64.34	107.93	106.71	111.68
WBGene00019910	R06A10.3	0	0	0	0	0	0	0	0	0	0
WBGene00206370	F02D8.9	0	0	0	0	0	0	0	0	0	0
WBGene00194927	Y51H4A.937	0	0	0	0	0	0	0	0	0	0
WBGene00018501	F46F5.10	0	0	0	0	0	0	0	0	0	0
WBGene00010036	cpar-1	1.54	81	188.04	223.2	247.26	2.42	107.32	158.46	206.6	248.51
WBGene00044062	snb-6	0	0	0	0	0	0	0	0	0	0
WBGene00012921	Y46G5A.36	11.57	0	0	0	0	30.32	0	0	0	0
WBGene00006153	str-96	0	0	0	0	0	0	0	0	0	0
WBGene00013033	Y49E10.10	0.36	0.32	1.13	0.64	1.41	0	0.33	0.67	0.82	0.71
WBGene00009965	frpr-9	2.11	0.71	0	0.16	0.13	2.21	2.7	0.33	0.2	0
WBGene00018768	F53G2.3	0	0	0	2.98	0	0	0	0	0	0
WBGene00008909	clec-110	0	0	0	0	0	0	0	0	0	0
WBGene00004126	pqn-39	28.91	19.95	18.94	20.29	22.86	25.5	18.23	19.35	20.68	17.25
WBGene00000686	NA	2016.49	463.62	24.58	12.49	0	1695.74	435.72	6.94	1.88	0.82
WBGene00015273	C01B4.9	0	0	0	0	0	0	0	0.61	0	0
WBGene00004418	rpl-7	9708.13	7518.89	4999.65	4069.31	3505.11	8444.6	7210.96	4652.04	4246.51	4273.07
WBGene00017759	sucl-2	102.2	130.94	150.44	158.88	142.99	75.4	145.88	159.98	138.23	149.56
WBGene00000382	cdc-6	23.5	67.88	143.39	124.91	130.94	24.35	69.64	111.55	124.83	138.23
WBGene00017390	F12A10.1	101.67	457.62	214.29	1460.12	2421.23	0	189.16	574.78	1711.86	1013.94
WBGene00005406	srh-193	0	0	0	0	0	0	0.45	0	0	0
WBGene00043120	C09H10.4	0	0	0	0	0	135.24	0	0	0	0
WBGene00012382	ttr-16	5517.13	3316.23	2137.06	2887.44	2246.02	6568.24	3386.82	3001.19	2869.05	2561.37
WBGene00016247	C30B5.6	45.46	5.34	2.08	0	0	22.8	1.84	0	0	0
WBGene00021929	dcap-1	25.64	46.16	71.32	101.25	112.69	22.58	58.67	87.6	101.24	98.86
WBGene00011572	mam-5	1.13	0	0.48	0.14	0.22	0.95	0	0	0	0
WBGene00001831	hcp-3	16.81	163.55	290.27	411.66	468.99	24.4	169.02	281.86	401.81	456.96
WBGene00020927	W02B3.7	0	2.03	0	0	0	0	0	0	0	0
WBGene00017822	clec-216	0	0	0	0	0	0	0	0	0	0
WBGene00194986	T27F7.4	11.28	14.84	28.34	25.78	25.4	12.43	19.91	20.16	23.46	25.38
WBGene00019604	K09H11.7	0.7	0	0	0	1.08	0	0	0	0	0
WBGene00007367	nhr-150	2.94	1.32	0	0.59	0.24	1.03	0.46	0	0.75	0.33
WBGene00015516	C06A8.6	0	0	0	0	0	0	0	0	0	0
WBGene00010086	F55B11.4	217.4	107.78	46.49	103.7	82.85	267.56	85	118.75	113.34	64.94
WBGene00008459	mrpl-53	309.92	308.58	217.74	317.52	307.53	285.53	336.37	330.37	384.55	371.52
WBGene00020325	bath-46	7.51	1.56	0.61	0	0	6.67	2.15	0.36	0	0.38
WBGene00020323	arrd-23	0	2.11	1.06	1.41	0.67	0	2.19	1.26	0.51	0.67
WBGene00012543	nkcc-1	17.06	25.78	21.98	44.01	48.32	16.84	29.15	42.12	43.91	49.23
WBGene00008473	E03H4.5	0	0	0	0	0	0	0	0	0	0
WBGene00016819	C50E3.8	0	0	0	0	0	0	0	0	0	0
WBGene00012590	nspe-3	0	0	0	0	0	0	0	0	0	0
WBGene00011695	T10G3.4	0.53	0	0	0	0.26	0	0.5	0	0.41	0.71
WBGene00012031	T25G3.4	114.17	131.57	166.97	160.43	147.71	120.83	123.53	142.53	145.45	135.25
WBGene00005160	srg-2	0	0	0	0	0	0	0	0	0	0
WBGene00005050	sra-24	0	0	0	0	0	0	0	0	0	0
WBGene00019231	H23L24.4	0	0	0	0	0	0.97	0.86	0	0	0
WBGene00008409	mpst-1	105.04	116.66	114.55	126.64	115.63	75.6	135.63	107.01	89.59	127.86
WBGene00000474	cey-3	19.45	542.82	914.57	1031	904.94	22.75	565.14	947.88	874.33	945.57
WBGene00021542	Y43B11AL.1	0	1.53	12.57	7.14	3.72	0	0.95	12.2	4.96	4.99
WBGene00045245	ttr-34	0	163.48	50.12	46.57	55.78	4.53	144.8	43.46	46.33	43.12
WBGene00008961	F19H6.6	0	1.47	0	0	0	0	1.52	0	0	0
WBGene00013584	nhr-243	7.15	4.19	10.93	13.05	9.23	5.25	9.65	12.81	10.13	10.7
WBGene00012177	decr-1.2	0	0	0.61	0.69	4.56	0	0	0.36	0	1.91
WBGene00004911	snf-12	4.22	4.45	1.4	0.79	1.02	3.16	2.69	0.83	0.46	0.8
WBGene00195166	W05B10.6	0	0	4.45	2.52	2.09	0	3.92	0	0	4.21
WBGene00008122	C47A4.1	0	0	0	0	0	0	0	0	0	0
WBGene00005167	srg-9	0	0	0	0	0	0	0	0	0	0
WBGene00011523	T06D8.2	0	0	0	0	0.09	0.2	0	0	0	0.13
WBGene00009777	F46C3.2	6.97	3.32	1.73	1.72	1.42	8.6	5.72	0.77	0.31	0
WBGene00020368	ast-1	5.08	2.28	0	0.51	0.21	6.21	1.18	0.27	0.32	0
WBGene00022274	Y73E7A.8	42.06	1.17	0	0.33	0.37	40.79	2.07	0.47	0	0.12
WBGene00019772	M04G7.1	1.57	10.61	15.73	7.52	2.73	0.82	8.77	3.95	3.01	5.22
WBGene00019712	M01E11.3	2.56	21.74	31.71	37.87	43.79	1.84	21.22	35.35	40.17	43.51
WBGene00003087	lsy-2	23.07	33.95	27.12	30.8	27.3	28.38	26.83	33.17	32.6	28.03
WBGene00019650	K11D12.11	39.25	17.67	2.95	6.71	6.26	60.26	18.26	2.64	6.44	2.8
WBGene00022444	Y110A2AL.7	0	2.03	2.38	0	0	0	4.2	2.84	1.73	0
WBGene00015091	B0261.1	21.12	39.37	45.22	62.51	77.46	24.74	42.68	54.84	66.94	80.65
WBGene00010241	F58D2.2	0	0	0	0	0.22	0	0	0.14	0	0.15
WBGene00000818	csn-6	43	57.28	86.58	99.16	108.93	40.32	57.89	97.94	98.2	95.53
WBGene00019057	F58F9.3	65.65	30.52	9.64	12.24	10.41	172.05	61.07	49.35	9.47	12.52
WBGene00013604	Y87G2A.18	32.95	100.86	62.51	165.63	183.11	6.91	55.18	256.67	226.98	210.32
WBGene00011518	T06C12.11	0	0	0	0	0	0	0	0	0	0
WBGene00005497	srh-293	0	0	0.53	0	0	0	0	0	0.39	0
WBGene00018285	smk-1	47.79	74.17	114.51	141.64	145.67	44.08	73.08	127.79	145.53	149.88
WBGene00021030	W04H10.1	0	0	0	0	0	0	0	0	0	0
WBGene00001901	his-27	0	3.51	3.45	1.56	1.3	0	6.05	0.81	8.95	3.89
WBGene00016006	fln-2	24.85	12.67	4.43	3.95	3.94	21.04	15.7	4.11	3.87	2.98
WBGene00018253	F40H6.1	0	0	0	0	0	2.25	0	0	0	0
WBGene00020530	T15B12.1	17.42	24.47	12.49	13.35	10.03	21.19	24.31	15.76	14.14	9.96
WBGene00003921	par-6	25.87	26.4	30.9	39.57	48.5	28.33	21.93	56.71	54.13	44.73
WBGene00000386	cdc-25.1	6.52	89.4	155.33	189.57	206.79	14.6	80.26	165.55	183.31	183.29
WBGene00018826	srt-34	0	0	0	0	0	0	0	0	0	0
WBGene00009499	ent-7	28.45	49.7	80.67	87.36	102.51	22.02	45.06	79.57	84.51	95.93
WBGene00004806	skp-1	53.98	88.93	122.88	137.51	148.98	48.62	86.53	138.26	136.77	156.27
WBGene00020698	T22F3.8	0	0.27	0	0.36	0	0	0	0.75	0	0.6
WBGene00019009	clec-90	3.75	9.01	10.54	27.69	17.37	2.62	5.82	15.71	18.19	14.97
WBGene00018854	F55A4.2	10.52	1.58	0	1.05	0.87	5.97	2.45	2.2	2.01	2.04
WBGene00011141	R08B4.5	0	0	0	9.22	0	0	0	9.68	0	0
WBGene00044432	W03G9.9	0	0	0	0.82	0	0	1.27	0	0	0
WBGene00019327	zip-2	586.15	223.24	132.8	122.45	105.54	538.15	176.38	110.75	136.26	161.8
WBGene00020679	ogdh-1	266.11	165.66	133.41	159.52	158.21	249.88	171.09	143.41	138.37	141.37
WBGene00016110	npr-11	0.65	1.17	1.03	0.39	0.97	0.68	0	1.43	0.25	0.22
WBGene00009281	F31B9.4	1.68	0	0	0	0	1.76	0	0	0	0
WBGene00007197	B0513.5	38.15	34.74	17.56	9.71	4.79	37.93	40.18	15.7	5.54	8.31
WBGene00000424	ced-10	23.56	27.83	12.41	45.81	59.16	35.5	34.24	73.98	55.21	62.64
WBGene00044379	F40H7.12	0	0.77	0	0	0.85	0	0	0	0	0
WBGene00010695	NA	46.14	70.05	87.26	94.77	121.76	43.93	70.77	99.95	90.1	109.11
WBGene00019836	R02F2.7	13.48	35.54	37.8	44.41	56.12	14.92	37.61	41.01	48.95	59.31
WBGene00005879	srw-132	0	0	0	0	0	0	0	0	0	0
WBGene00018128	F36H12.15	0	0	0	26.35	0	0	0	0	33.71	0
WBGene00022847	ZK1055.6	18.37	10.8	7.74	5.42	3.4	29.53	13.44	12	2.62	5.54
WBGene00010360	fbxa-96	0	0.37	0	0	0.21	0	0	0	0	0
WBGene00022421	Y102E9.3	0	0	0	0	0	0	0	0	0	3.73
WBGene00006222	str-178	0	0	0	0	0	0	0	0	0	0
WBGene00012819	Y43F8B.9	8.47	22.87	8.92	5.07	4.2	0	0	10.64	0	11.26
WBGene00022347	Y82E9BR.14	34.84	27.11	13.07	33.22	34.87	31.58	25.27	40.07	33	28.66
WBGene00021780	scl-17	0	0	0	0	0	0	0	0	0	0
WBGene00016090	aexr-2	0.37	0.66	0.39	0	0	0.39	0	0.23	0	0
WBGene00045246	C29E4.15	68.86	30.24	30.09	31.15	40.83	109.17	34.37	32.7	33.42	26.8
WBGene00007055	tag-196	121.83	68	50.71	44.47	47.3	126.77	73.95	56.63	66.2	84.24
WBGene00009168	F26F2.3	0.67	0.6	0	0.4	0.33	1441.01	263.42	281.25	12.75	6.2
WBGene00001795	gtl-1	33.72	28.24	9.03	4.55	3.6	31.3	27.45	4.82	3.01	2.57
WBGene00017650	F21A9.1	5.74	1.29	1.51	0.86	0	1.51	1.34	0	1.1	0
WBGene00012084	npr-15	0.48	0.87	0.51	0.29	0.48	1.01	0.9	0	0.37	0.64
WBGene00018346	F42C5.4	15.62	5.46	3.87	1.98	1.64	34.86	15.21	5.65	1.83	2.32
WBGene00016793	arp-11	44.47	74.14	95.47	106.21	103.99	59.58	77	92.35	88.88	116.36
WBGene00008471	E03H4.3	0	0	0	0.32	0	0	0	0	0	0
WBGene00018232	F40E3.5	0	0.44	1.02	0.29	4.09	0	1.35	0.61	0.37	3.23
WBGene00008962	NA	0	0	0	0	0	0	0	0	0	0
WBGene00001682	gpc-2	420.2	378.27	1033.28	2346.84	2432.27	881.06	130.3	2463.57	2572.8	2514.4
WBGene00018390	F43E2.1	24.75	40.62	44.25	28.31	24.25	32.19	40.81	25.78	26.14	20.42
WBGene00043983	C39D10.11	21.33	20.75	8.34	8.44	6.15	18.76	16.96	4.54	2.9	1.83
WBGene00012186	mlt-11	187.81	3.74	0.11	0.22	0.81	199.89	4.81	0.25	0.25	0.6
WBGene00018813	F54D11.3	0	1.65	1.93	3.29	3.63	0	0.85	4.03	4.9	1.22
WBGene00006463	nduf-2.2	17.81	106.73	150.52	141.34	123.89	23.83	137.73	132.55	129.76	149.49
WBGene00006876	vab-10	37.12	15.51	11.24	14.07	14.24	33.68	17.81	21.37	18.6	20.72
WBGene00015680	egal-1	89.34	31.48	16.91	12.76	10.46	79.6	29.41	25.88	29.7	21.34
WBGene00022072	cpg-9	2029.59	3215.61	85.56	971.59	120.84	3064	1057.34	1886.85	1118.4	0
WBGene00015206	B0495.7	192.4	97.02	130.74	112.19	101.45	168.46	103.66	104.64	96.88	104.32
WBGene00012361	mrpl-12	226.43	185.15	115.33	140.01	97.36	140.45	191.33	137.49	129.97	145.53
WBGene00021262	fbxa-74	27.17	22.33	8.09	3.89	4.4	39.63	25.82	3.71	8.59	1.57
WBGene00077682	F58B4.7	0	0	0	0	0	0	0	0	0	0
WBGene00011827	T19A6.1	78.31	76.5	90.2	83.54	89.75	92.91	59.29	77.4	79.91	81.52
WBGene00003052	lmn-1	139.47	202.81	300.38	290.93	289.24	159.25	220.25	289.77	285.69	293.74
WBGene00189955	F40G9.19	0	0	0	0	0	0	0	0	0	0
WBGene00002239	ksr-1	14.87	7.97	4.93	4.3	4.23	14.89	7.93	6.61	5.11	4.67
WBGene00011393	T03D8.6	92.95	19.09	20.82	12.07	8.15	83.93	17.22	14.24	11.14	7.6
WBGene00018161	F38A5.2	92.35	92.57	99.4	105.04	116.34	90.99	94.14	94.22	114.3	115.62
WBGene00001631	gly-6	56.78	29.68	16.11	9.02	8.23	55.63	31.69	10.42	6.35	5.23
WBGene00009480	F36F2.7	0	3.51	4.11	2.33	1.93	0	0	2.45	5.96	7.77
WBGene00008399	D2005.4	2.34	28.59	32.61	45.17	51.99	1.23	28.46	39.31	44.67	49.48
WBGene00008281	C53D6.4	28.63	83.05	108.96	115.49	108.91	40.02	81.88	102.58	99.42	107.52
WBGene00007814	NA	0	0	0	0	0	0	0	0	0	0
WBGene00044337	nspc-2	0	138.36	101.24	242.81	341.57	13.43	131.07	334.78	412.99	198.08
WBGene00022242	sfrp-1	0.56	4.54	6.49	4.02	3.06	1.17	3.13	8.45	8.58	4.47
WBGene00004173	pqn-94	9.15	230.55	96.39	87.57	54.46	9.59	136.15	103.42	49	42.57
WBGene00015333	C02C2.4	8.65	7.31	2.49	2.51	2.21	6.87	6.83	2.3	0.4	0.52
WBGene00013563	Y75B8A.33	0.49	0.44	0.52	0.59	0.24	0.52	1.37	0.62	1.13	0.33
WBGene00004001	pgp-7	0.65	0.14	0	0	0.17	0.17	0	0	0.13	0.24
WBGene00001756	gst-8	0	0	0	1.48	0.61	0	1.15	1.55	0	0
WBGene00023498	lin-15A	7.26	19.78	37.69	37.37	35.49	6.66	18.41	35.13	38.35	31.39
WBGene00015233	B0511.7	33.43	106.42	184.36	184.71	195.21	35.68	115.53	143.27	174.1	196.1
WBGene00022667	ZK154.5	11.7	15.51	31.19	29.4	30.41	11.81	12.64	28.02	30.59	27.53
WBGene00005423	srh-213	0	0	0.55	0	0	0	0	0.33	0.4	0
WBGene00003834	nxf-1	60.8	51.07	72.42	98.76	112.37	81.02	61.94	97.09	96.17	107.6
WBGene00017002	D1007.4	14.29	73.49	109.7	163.66	157.97	10.7	56.96	114.1	139.02	132.99
WBGene00012997	Y48C3A.18	5.58	10.05	11.76	32.05	38.2	14.04	12.46	21.03	29.04	24.49
WBGene00011437	T04F3.2	18.59	6.97	1.63	4.17	1.15	17.05	7.93	4.38	2.96	1.54
WBGene00194852	T28A8.8	0	0	0	0	0	0	0	107.9	0	76.13
WBGene00016777	nhr-261	0	0	0.82	0.31	0	0	0	0	0	0
WBGene00011317	T01C1.4	0	35.55	0	11.81	0	41.4	55.1	0	30.22	0
WBGene00019249	H28G03.1	187.2	114.61	64.17	51.19	38.95	158.27	119.85	45.2	38.9	29.78
WBGene00010725	erv-46	95.33	52.7	36.13	23.77	21.37	83.73	53.68	25.74	27.52	21.13
WBGene00008432	D2085.7	9.29	6.69	0	3.34	3.69	11.69	12.1	3.5	2.84	4.94
WBGene00013443	such-1	3.85	52.85	63.9	73.43	81.26	6.39	51.04	69.83	71.45	68.68
WBGene00004891	smr-1	44.5	100.55	168.43	176.06	203.64	59.03	87.86	157.44	199.47	196.82
WBGene00022820	ZK813.1	3.15	4450.24	5395.78	2911.07	2795.06	3.3	4566.71	3608.06	3262.67	3200.91
WBGene00007180	B0457.6	47.18	42.47	33.9	20.53	22.34	42.71	37.9	51.19	37.75	34.22
WBGene00008873	F15H10.6	0	0	0	0	0	72.05	20.77	7.38	0	0
WBGene00020075	math-35	26.44	17	4.87	7.54	6.25	21.56	17.57	8.96	1.28	1.12
WBGene00021968	Y57G7A.5	0	0	0	0	0.43	0	0.81	0	0	0
WBGene00017194	F07C3.3	5.42	0.38	0	0	0.1	5.68	0	0.13	0	0
WBGene00014848	VM106R.1	19.65	7.29	3.05	1.38	2.29	18.18	6.99	2.18	1.77	2.31
WBGene00011428	T04C12.3	0	45.13	0	90	74.62	262.79	0	62.98	0	0
WBGene00023477	nspc-1	6.4	273.04	166.57	901.72	1118.76	0	285.61	650.01	1084.88	1517.01
WBGene00011415	him-18	8.55	50.92	73.98	64.43	65.24	13.35	46.7	74.94	70.85	71.82
WBGene00007613	C15H11.1	0	0	0	0	0	0	0	0	0	0
WBGene00007331	pho-11	4132.17	708.49	591.66	417	357.34	2012.38	347.61	156.87	20.45	0.74
WBGene00044513	Y58G8A.5	0	0	0	23.28	0	40.78	0	48.87	0	0
WBGene00008161	C47F8.5	0.44	0	0	0	0	0.46	0	0	0	0
WBGene00011003	R04B5.5	21.07	37.5	25.23	18.91	10.69	17.07	33.86	18.65	10.99	12.74
WBGene00011501	rmd-1	13.82	396.28	864.97	774.47	780.47	19.75	431.14	641.8	829.54	811.23
WBGene00006179	str-130	0	0	0.53	0.6	0	0	0.46	0	0	0
WBGene00019367	K03H6.1	0.85	0	0	0	0.21	0.89	0	0.27	0	0.28
WBGene00005339	srh-120	0	0	0	0	0	0	0	0	0	0
WBGene00015411	srz-60	0	0	1.19	0.67	0	0	0	0.35	0	0
WBGene00001150	ech-1	37.68	6.48	3.61	2.15	1.95	32.86	6.21	2.04	1.05	2.51
WBGene00044261	Y87G2A.20	0	0	1.44	0	2.04	0	0	1.72	0	0
WBGene00011879	pho-7	5.83	16.12	11.85	2.74	0.62	6.11	17.44	6.28	3.19	0
WBGene00018838	F54G2.2	0	0	0	0.07	0	0	0	0.08	0	0
WBGene00009118	F25H2.4	182.85	203.26	305.1	465.02	475.59	155.39	210.05	436.81	408.17	449.44
WBGene00009158	F26E4.3	9.17	26.24	16.91	6.66	3.74	10.99	24.98	11.73	3.01	1.74
WBGene00002228	klp-18	13.8	95.84	172.82	228.71	273.19	11.38	98.77	190.75	236.79	259.7
WBGene00022134	Y71G10AL.1	46	50.53	70.24	109.74	103.17	30.24	50.95	100.14	115.15	112.73
WBGene00021645	Y47G6A.19	54.99	63.29	17.12	8.6	2.79	50.12	66.85	9.22	5.5	0.42
WBGene00006117	str-52	0	0	0	0	0	0	0	0	0	0
WBGene00020925	NA	0	0	0	1	0	0	0	0	0	0
WBGene00016085	C25A8.5	0	0	0	0	0	0.39	0	0	0	0
WBGene00004777	ser-2	2.27	0.58	0	0.39	0.16	2.04	2.11	0.41	0.5	0
WBGene00003388	moe-3	74.82	14.26	6.03	3.95	8.52	60.91	15.56	6.36	5.39	7.9
WBGene00015474	C05D9.7	9.23	6.8	11.5	20.59	17.07	5.28	13.27	30.58	16.06	18.42
WBGene00021870	Y54G2A.4	120.92	20.39	16.16	13.55	13.31	96.08	21.4	15.1	11.2	9.96
WBGene00011467	decr-1.3	0	0.52	0	0.34	0	0	1.07	0.36	0.44	0
WBGene00008334	sdz-8	5.83	7.5	4.39	2.49	1.24	11.35	3.87	3.14	0.64	0.55
WBGene00003783	nos-1	1.71	45.59	63.56	149.81	195.35	1.79	46.58	115.09	159.38	196.34
WBGene00009091	F23D12.7	362.62	326.43	1146.45	5316.24	4047.99	1520.65	506.01	4669.54	6799.46	4098.57
WBGene00022873	ZK1240.9	26.78	12.06	2.35	0	2.21	19.89	12.46	2.8	2.56	0.74
WBGene00015904	irld-22	0	0	0	0	0	0	0	0	0	0.31
WBGene00005004	spp-19	2.66	0	1.87	0	0	4.65	3.3	0	0	0
WBGene00007951	dmsr-8	1.2	1.08	0.32	0.36	0	1.57	2.51	0.94	0.46	0.8
WBGene00020778	T24E12.11	0	3.79	13.3	16.78	6.26	0	3.91	10.57	13.95	6.52
WBGene00001071	dpy-9	311	18.06	4.11	1.67	2.21	312.03	17.11	2.1	2.13	1.11
WBGene00021981	lgc-26	6.83	6.15	3.13	3.02	1.92	4.67	5.53	0.93	2.73	0.99
WBGene00012102	T27F6.1	0	0	0	0.19	0	0	0	0.4	0	0
WBGene00015133	mrpl-11	249.52	261.22	249.67	353.99	315.06	174.89	268.64	277.38	284.31	398.9
WBGene00013123	Y52B11A.3	24.16	36.26	48.81	57.69	59.95	25.33	37.23	54.71	51.05	46.86
WBGene00004855	sma-1	43.58	11.59	16.66	19.76	22.76	50.29	15.56	34.55	32.59	45.06
WBGene00004428	rpl-16	10650.2	8463.31	5203.91	3525.7	3412.58	9452.5	7067.37	4134.68	3887.08	3546.05
WBGene00001981	hnd-1	0	3.66	7.49	4.86	8.06	0	3.78	7.02	3.89	5.4
WBGene00044381	K10G6.5	0	0	0	0	0	0	0	0	0	0
WBGene00018672	F52C9.1	11.61	11.88	16.82	18.9	21.93	13.31	14.38	18.68	18.09	19.16
WBGene00016861	C50H11.17	0	0	0	0	0	0	0	0	0	0
WBGene00006432	tag-53	43.18	17.41	19.34	18.3	13.84	42.54	17.91	23.91	19.9	16.69
WBGene00001577	gem-4	6.24	4.46	5.67	6.57	8.33	7.68	9.62	7.98	9.06	17.32
WBGene00019793	M151.1	0	0	0.41	0	0.38	0	0	0	0	0
WBGene00010310	F59B2.8	1.04	0.93	1.09	1.24	1.03	2.17	1.61	1.73	3.17	2.52
WBGene00018783	cbs-2	0	0	0.36	0.2	0.51	0	0	0.32	0.13	0.11
WBGene00021655	Y48A5A.1	16.08	37.45	43.11	60.46	70.42	25.29	37.73	57.32	62.88	70.2
WBGene00045306	ZC250.5	0	0	0	0	0	0	0	0	0	0
WBGene00020475	sut-1	30.04	62.53	70.24	133.69	125.28	30.51	58.51	99.65	132.19	109.22
WBGene00001490	frm-3	16.02	4.44	1.53	0.74	1	15.74	3.75	0.91	0.6	0.74
WBGene00009627	F42A8.3	20.98	72.17	154.81	181.6	226.12	24.82	93.1	160.89	176.26	197.12
WBGene00044693	fbxb-92	0	0	10.74	4.74	1.97	0	0.53	4.27	1.3	4.89
WBGene00013984	ZK512.4	250.66	225.64	158.5	989.95	522.32	262.79	279.82	1133.66	882.47	1266.57
WBGene00077768	K04G2.12	12.81	0	0	0	0	0	0	0	9.8	0
WBGene00020359	math-40	14.08	15.21	5.34	6.4	4.47	27.75	19.38	13.09	3.02	2.62
WBGene00000666	col-91	44.67	61.24	1.45	2.06	0	45.39	56.9	0.43	0	0
WBGene00013456	Y67A10A.7	7.25	2.61	0.51	0.29	0.48	4.05	1.35	1.52	0.37	0.64
WBGene00009775	F46B6.10	0	0	0	0	0	0	0	0	0	0
WBGene00010379	H12D21.3	0	0	0	9.71	0	0	0	10.19	0	10.78
WBGene00003685	nhr-95	15.37	11.83	10.9	7.03	7.21	14.07	14.04	7.55	7.92	8.92
WBGene00014243	dcaf-1	15.76	25.64	31.98	53.89	63.35	14.5	26.31	55.41	53.76	69.44
WBGene00000438	ceh-14	19.76	13.13	3.97	2.53	2.8	23.68	10.07	2.96	2.16	1.56
WBGene00013690	Y105E8B.5	401.84	398.63	189.55	172.34	176.21	342.52	354.77	150.17	117.62	115.8
WBGene00004914	snr-1	280.54	669.94	706.27	643.51	709.46	363.55	558.21	695.1	769.37	686.49
WBGene00000039	acn-1	208.81	11.21	1.6	0.75	0.69	187.14	11.07	0.35	0.11	0.28
WBGene00011268	R17.2	20.55	41.24	58.66	53.03	51.19	19.75	53.77	50.02	41.62	55.51
WBGene00009750	F46A8.7	0	0	0	0	0	0	0	0	0	0
WBGene00004917	snr-4	131.81	433.09	437.56	544.23	470.85	276.37	343.34	538.18	605.27	486.37
WBGene00007387	jmjd-5	15.67	31.85	36.78	33.39	33.93	13.69	26.28	33.86	29.44	34.89
WBGene00010669	bath-37	0.92	0	0	1.1	0	0	0	0	1.05	0.3
WBGene00009190	F27D4.6	13.9	5.67	4.74	3.41	2.93	13	7.53	4.21	2.91	1.73
WBGene00004990	spp-5	36164.3	19797	13243.5	18364.6	20228.3	42842.1	20676.7	21244.2	17755.3	5564.87
WBGene00011020	R05A10.3	27.28	8.43	2.15	1.46	0.81	22.62	11.36	1.53	0.31	1.08
WBGene00000055	acr-16	16.4	4.66	2.12	2.24	1	13.57	4.55	2.17	1.1	0.57
WBGene00006822	unc-93	7.44	4.85	3.53	1.67	1.57	5.26	4.84	1.87	1.99	1.61
WBGene00044588	ZK1236.9	0	1.36	1.59	0	3	3.17	1.4	3.79	0	5.02
WBGene00010484	dph-3	116.7	245.12	81.99	837.96	1100.05	163.12	180.93	952.94	982.43	1344.83
WBGene00009948	F52H3.6	0	0	1.1	0	0.77	1.09	0	0.33	0	1.38
WBGene00004484	rps-15	9626.69	8451.11	5265.66	4602.79	3803.88	8352.14	7889.09	5288.58	4410.44	4639.75
WBGene00008091	C44F1.1	16.06	5.81	2.58	0.94	0.61	20.31	6.82	3.73	4.41	3.25
WBGene00008559	F07H5.8	0.14	0.26	0.15	0	0.22	0.3	0.27	0	0.22	0.19
WBGene00017637	F20D6.8	8.7	4.7	0.92	1.04	1.29	7.75	2.43	0.55	1.33	5.2
WBGene00011724	scl-18	0	1.84	0	0	0	0	0	0	0	0.68
WBGene00008660	clec-153	0	0	0	0	0.23	0	0	0	0	0
WBGene00005896	srx-5	0	0	0	0.35	0	0	0	0	0	0
WBGene00086552	C17D12.9	0	0	0	0	0	0	0	0	0	0
WBGene00022553	ZC204.1	0	0	0	0	0	0	0	0	0	0
WBGene00020717	mrpl-4	80.13	96.72	81.24	78.82	79.21	72.55	90.35	73.97	77.12	82.73
WBGene00007530	C11H1.5	28.52	1.44	0	0.16	0.26	23.47	1.24	0.17	0	0.35
WBGene00002601	let-381	0.45	2.02	0.47	0.54	1.78	1.41	1.25	1.13	1.72	1.79
WBGene00016751	C48E7.6	3.14	2.61	1.21	0.25	0.72	5.51	2.19	0.53	0.6	0.4
WBGene00045515	ZK1037.13	0	0	0	0	0	0	0	0	1.46	0
WBGene00009573	F40E10.5	0.66	1.79	2.79	3.17	4.27	0	1.23	2.08	2.03	4.84
WBGene00003769	nlp-31	107	144.49	0	288.13	79.63	336.54	99.54	235.25	286.63	533.56
WBGene00021776	Y51H7BR.4	3.29	0	0	0	1.63	0	0	2.07	0	0
WBGene00019618	K10C2.2	0	0	0	0	0	0	0	0	0	0
WBGene00010365	H04D03.4	0.19	0.34	2.82	1.72	1.42	0.8	0.18	2.29	1.47	0.64
WBGene00019950	clec-175	0.48	0	0	0	0.12	0.25	0	0	0	0.16
WBGene00017531	F16H11.2	0	0	0	0	0	0	0	0	0	0
WBGene00013263	Y57A10A.23	1469.18	216.19	129.03	62.93	63.08	1492.53	273.06	90.71	60.07	25.05
WBGene00011254	R12G8.1	4.36	1.96	0	0	0	0	0	1.37	0	0
WBGene00019290	K02A2.5	0	0	0	0	0	0	19.35	0	0	0
WBGene00008674	F11A5.6	0	0	0	0	0	0	0	0	0	0
WBGene00001985	hop-1	5.94	73.6	129.48	118.62	133.7	6.23	71.81	105.58	113.61	140.3
WBGene00008376	D1054.9	0	0.2	0	0	0.11	0.46	0	0	0	0
WBGene00013129	Y52B11A.10	14.31	33.48	24.27	28.02	29.8	15.17	33.15	26.68	31.32	30.93
WBGene00044249	F55B11.6	0	2.07	2.42	0	1.14	0	6.41	0	0	0
WBGene00020383	T09B4.9	88.41	104.93	92.04	110.71	102.23	77.73	111.76	101.21	96.58	98.12
WBGene00017492	irld-29	0	0	0	0	0	0	0	0	0	0
WBGene00044034	Y38E10A.28	14.13	3.53	6.2	5.87	8.37	13.99	2.56	4.44	7.21	7.31
WBGene00019599	K09H11.1	119.96	35.77	16.03	8.5	5.93	89.38	34.39	5.05	2.02	2.51
WBGene00009313	F32B4.2	0	0	0	0	0	0	0	0	0	0
WBGene00014250	ZK1307.9	17.03	106.12	186.8	155.97	174.15	22.43	95.45	150.01	158.05	181.71
WBGene00010765	K10H10.10	1.62	1.46	0	0	0	1.13	2.52	0	0.41	0
WBGene00001647	gna-2	2.87	110.79	246.27	248.15	276.31	4.52	114.49	229.51	221.73	278.27
WBGene00017925	F29B9.11	14632.4	14865.4	8392.43	12118	13452.9	16492.7	12862.4	13089	14769.7	10475.6
WBGene00017102	E02H9.4	0	0	0	0	0	0	0	0	0	0
WBGene00020779	T24G10.2	56.03	125.88	168.05	191.42	200.29	52.21	144.78	179.88	183.62	223.5
WBGene00019193	H12I13.5	0	0	0	0	0	0	0	0	0	0
WBGene00077758	irld-12	0	0	0	0	0	0	0	0	0	0
WBGene00007504	C09H10.10	15.27	47.31	50.65	76.88	90.71	19.78	49.31	66.31	73.23	78.25
WBGene00020418	T10E9.8	37.4	18.7	8.76	10.78	8.25	43.57	11.6	13.92	5.3	3.68
WBGene00021126	W10C8.3	0	0	0	0	0	0	0	0	0	0
WBGene00012964	Y48A6B.3	157.52	203.72	168.34	282.78	339.03	200.03	224.97	338.65	327.71	306.81
WBGene00010024	srbc-52	0	0	0	0	0	0	0	0	0	0
WBGene00005107	srd-29	0	0	0	0	0	0	0	0	0	0
WBGene00086561	K01A2.12	5.04	0	0	0	0.98	0	0	0	0	0
WBGene00020344	T08B2.3	0	0	0	0	0	0	0	0	0	0
WBGene00005032	sra-6	0.52	0.47	0.55	0	0	1.09	1.45	0	0	0
WBGene00044498	Y59E9AR.10	0	0	0	0	0	0	0	0	0	0
WBGene00019198	H14E04.1	24.38	0.91	1.07	3.34	3.02	14.38	6.62	1.6	1.55	1.69
WBGene00020785	T25B2.1	0	0	0	0	0	0	0	0	0	0
WBGene00006633	tsp-7	3.85	3.47	3.04	1.15	0.48	3.03	3.58	1.81	1.47	0.64
WBGene00009044	F22B5.6	0	17.45	4.71	3.57	5.92	0	16.64	8.43	6.85	3.96
WBGene00003750	nlp-12	116.7	70.03	40.99	0	0	407.8	72.37	73.3	0	25.86
WBGene00004438	rpl-25.1	7753.19	2802.65	1093.67	1312.41	880.1	7761.4	2601.63	1368.21	1170.61	812.33
WBGene00022771	ZK616.1	3.31	2.98	0.87	0.49	0	0	3.08	2.08	3.16	2.75
WBGene00010260	F58E10.3	140.8	272.81	299.36	395.3	423.66	135.2	253.48	388.63	408.2	401.83
WBGene00018971	clec-67	104.66	19.75	10.24	9	5.29	116.62	22.45	16.93	11.99	1.04
WBGene00019921	fbxc-34	0	0	7.55	5.36	4.15	0	0	6.38	9.6	9.92
WBGene00022310	Y77E11A.7	22.65	53.89	78.45	108.28	135.61	18.1	54.44	99.72	124.24	119.41
WBGene00005430	srh-220	0	0	0	0	0	0	0	0	0	0
WBGene00015496	C05E11.7	0	0	0	0.19	0	0	0	0	0.24	0
WBGene00007590	ttr-43	42.83	35.59	6.94	9.86	0	55.27	30.65	4.14	2.52	2.19
WBGene00019022	F58A6.1	127.82	41.45	18.83	18.5	9.21	91.49	39.64	5.18	1.05	0.91
WBGene00195047	F42A9.12	0	0	0	0	0	0	0	0	0	0
WBGene00020434	T11F8.2	0.36	4.19	7.54	7.06	5.86	0	2.99	6.96	3.28	5.47
WBGene00017765	gcst-1	449.91	233.92	136.51	113.96	89.52	295.86	193.31	99.78	75.24	73.31
WBGene00007743	C26C6.9	311.63	138.28	58.23	42.32	32.9	273.41	129.53	58.31	32.98	17.63
WBGene00018920	F56A4.12	0	0	1.19	0	0	0	0	0	0	0
WBGene00006911	vha-2	1017.79	709.4	455.19	486.68	449.11	924.92	557.84	679.74	402.67	397.15
WBGene00008455	E02H1.1	37.57	60.36	62.14	66.07	63.38	36.36	51.09	58.46	54.42	61.88
WBGene00005661	srr-10	0	0	0	0	0	0	0	0	0	0
WBGene00016254	fbxb-114	0	0	0	0	0	0	0	0	0	0
WBGene00005020	sqv-2	9.83	45.66	63.27	63.8	66	14.11	34.19	55.92	54.67	65.73
WBGene00206367	Y48G1C.7	11.67	21.41	25.06	56.15	59.85	10.43	18.1	51.2	47.32	55.63
WBGene00016317	C32D5.10	13.98	27.17	41.4	65.07	80.71	11.63	27.67	60.92	60.64	70.97
WBGene00009885	F49E2.1	8.61	15.5	11.94	6.78	6.74	7.13	18.13	5.41	4.16	4.67
WBGene00003893	ost-1	1297.12	735.05	349.29	318.68	222.37	1321.96	836.7	418.28	312.47	169.28
WBGene00001119	dyf-3	0.77	9.65	7.26	9.62	7.03	2.01	6.05	6.73	7.62	7.38
WBGene00022418	igcm-4	1.03	4.19	14.15	12.98	7.69	0.54	1.2	24.18	20.76	10.99
WBGene00011106	acl-5	61.03	38.21	44.73	29.55	23.4	51.76	33.29	29.27	26.11	22.13
WBGene00022319	Y82E9BL.2	0	0	0	0	1.5	0	0	3.79	0.77	2.01
WBGene00015648	orai-1	20.26	43.65	47.87	45.55	39.59	19.31	46.83	52.83	39.46	45.71
WBGene00014036	ZK643.5	46.22	96.28	162.99	166.3	176.1	53.11	106.39	159.12	176.42	199.55
WBGene00016960	vps-33.2	10.07	46.09	66.18	73.45	69.04	9.86	38.06	61.99	65.31	70.56
WBGene00019462	K07A9.3	11.29	4.06	4.76	4.05	4.48	26.03	2.1	0	3.46	0
WBGene00009320	F32B6.3	24.83	64.11	105.67	99.82	109.96	35.86	71.92	98.01	100.05	107.48
WBGene00005494	srh-290	0	0	0	0	0	0	0	0	0	0
WBGene00015980	C18G1.1	0	3.51	4.11	2.33	0	0	0	0	0	2.59
WBGene00012321	srxa-6	0	0	0	0	0.26	0	0	0	0.4	0
WBGene00008207	C49F5.3	3.93	53.74	109.28	130.21	115.36	4.12	35.81	108.06	138.88	115.42
WBGene00022806	ZK697.3	0	0	0	0	0	0	0	0	0	0
WBGene00044663	F26G1.10	51.69	17.14	0	0	0	125.5	45.56	3.42	0	0
WBGene00021380	Y37E11B.9	0	0	0	0	0	0	0	0	0	0
WBGene00004979	sph-1	115.73	54.36	35	30.71	33.95	128.71	67.41	46.15	38.51	42.82
WBGene00004476	rps-7	17118.1	11765.9	7845.52	6933.91	6148.89	15878.7	12049.5	8034.58	7014.84	6831.54
WBGene00021773	fbxb-42	0	0	11.51	11.11	3.79	0	0	10.29	7.11	6.54
WBGene00010468	K01D12.9	237.82	16.47	0	0	0	364.39	17.02	0	0	0
WBGene00045417	Y37H2A.13	0	0	0	0	0	0	0	2.07	0	0
WBGene00010255	F58E6.6	0	0	0.93	0	0	0	0.82	0	0	0
WBGene00015312	C01G8.1	6.13	164.07	311.89	443.24	554.99	2.92	167.99	353.96	442.78	476.91
WBGene00012352	dkf-1	19.15	8.46	15.42	14.38	16.49	17.8	7.73	13.05	12.03	13.69
WBGene00077769	F33E2.10	0	0	0	0	0	0.53	0.47	0.32	0	0
WBGene00001915	his-41	229.87	217.02	112.26	204.65	244.78	317.4	140.82	239.48	223.13	193.83
WBGene00015663	C10A4.2	0	0	0	0	0	0	0	0	0	0
WBGene00003026	lin-41	20.55	75.13	116.3	171.05	192.16	19.65	78.82	161.39	181.48	175.19
WBGene00077665	NA	4.1	0	0	0	0	0	0	2.58	0	0
WBGene00022232	exos-2	17.22	56.66	72.59	74.62	80.13	23.66	52.48	71.24	82.26	80.54
WBGene00011957	T23F11.6	3.1	2.79	0	0.93	6.92	6.5	0	1.95	4.74	3.09
WBGene00013211	Y54G9A.9	75.02	101.31	79.07	179.58	251.25	78.65	69.79	212.07	301.45	211.99
WBGene00020718	mrps-2	112.24	174.27	186.55	138.38	147.25	115.3	203.92	113.56	150.47	164.27
WBGene00015568	sre-3	0	0	0	0	0	0	0.49	0	0	0
WBGene00003034	lin-49	16.52	38.55	54.2	65.93	82.58	16.94	30.51	60.99	62.84	75.14
WBGene00011292	R102.5	64.38	132.58	191.36	223.55	240.24	122.47	143.46	222.31	235.46	275.29
WBGene00004149	trpl-5	0.29	0	0	0	0.28	19.15	8.23	1.43	0	0.38
WBGene00194738	Y46E12A.5	199	0	0	0	0	0	0	0	0	0
WBGene00019402	K04G7.11	110.76	151.7	186.57	239.63	296.38	110.17	138.27	241.44	275.33	276.95
WBGene00019260	H34I24.1	0	0.71	0.83	0	0.39	0.82	0	0.49	0	0.52
WBGene00007874	C32H11.11	0	0	0	0	0	0.73	0	0	0	0
WBGene00004999	spp-14	25461.6	11365.4	7152.96	14752	17081.8	27701.1	8408.09	9793.67	6576.36	3312.42
WBGene00017290	F09E5.12	6.23	3.06	1.79	0.68	0.84	4.15	6.85	1.78	4.77	0.75
WBGene00005648	srp-7	290.9	339.62	408	307.78	312.75	314.43	348.57	292.05	320.97	303.11
WBGene00017864	pcca-1	193.92	152.04	169.83	146.21	134.36	165.36	162.48	137.08	145.11	108.82
WBGene00011664	T09F3.5	14.66	27.11	54.21	69.53	70.74	16.49	35.95	58.09	68.13	70.35
WBGene00005846	srw-99	0	0	0	0	0	0	0	0	0	0
WBGene00018020	F33H12.6	0	0	0.28	0	0	0.12	0	0	0	0.41
WBGene00009574	F40E10.6	196.32	113.71	79.54	51.48	53.16	194.34	121.88	79.59	77.82	65
WBGene00023484	Y54G2A.37	0	0	0	0	0	0.39	1.04	0	0	0
WBGene00014193	nhr-247	0	0	0	0	0	0	0	1.26	5.75	3.66
WBGene00020997	gpa-18	0	0.46	0	0	0	1.06	0.47	0	0	0
WBGene00009324	F32B6.10	0	0	0	0.59	0	0	0	0	0	0.33
WBGene00012998	Y48C3A.20	29.63	56.01	66.19	70.21	68.94	31.06	53.75	59	77.32	67.96
WBGene00011991	T24D5.3	0	0	0	0	0	0	0	0	0	0
WBGene00003020	lin-35	23.93	36.09	64.6	80.41	75.84	27.25	38.38	71.25	67.8	79.88
WBGene00011463	T05A10.6	0	0	2.56	0	1.2	0	4.51	0	0	1.61
WBGene00002957	let-858	38.63	49.14	69.04	86.94	88.27	44.32	58.34	92.41	101.24	106.09
WBGene00019612	K10B3.6	11.44	10.76	2.7	3.78	2.37	17.54	12.71	3.32	3.53	4.43
WBGene00020648	T21D12.7	0.2	0.18	0	0	0.1	0	0	0	0.46	0.8
WBGene00013103	Y51H4A.7	265.55	38.45	14.17	13.37	7.65	255.8	50.03	15.53	4.84	4.86
WBGene00195069	W03G9.10	0	0	0	0	6.08	0	0	7.7	0	0
WBGene00001616	glr-5	3.62	2.29	1.55	0.64	0.53	5.2	2.49	0.5	0.41	0.71
WBGene00011578	npr-20	7.17	6.45	2.52	1.19	0.79	6.26	3.7	0.5	1.52	1.85
WBGene00010732	K10C3.5	24.59	38.33	33.76	46.5	45.11	21.95	34.25	41.57	38.39	51.76
WBGene00011911	T22B3.3	0	0	1.68	0	0	0	0	0	0	0
WBGene00016749	C48E7.1	141.25	88.67	48.97	67.84	46.1	169.51	136.59	74.72	35.56	14.83
WBGene00015187	B0432.6	7.28	8.43	10.96	30.19	39.74	8.18	9.68	30.05	36.22	36.65
WBGene00013953	ZK262.8	0	1.25	0.73	0	0	0	1.93	0	0	0
WBGene00009489	F36G9.13	0.14	0	0	0	0.07	0.14	0	0	0	0.09
WBGene00015100	B0280.2	1.52	1.76	0.27	0.51	0.71	13	5.12	3.49	1.01	1.23
WBGene00013378	Y62E10A.10	247.09	196.87	221.49	237.36	227.8	200.49	212.25	206.95	275.33	258.07
WBGene00006434	prdx-2	5126.55	3975.63	3902.94	2586.69	2473.82	4538.87	3746.41	2732.16	3233.65	2511.21
WBGene00012992	mrpl-20	123.67	139.16	147.39	165.62	167.27	94.15	124.63	172.01	143.1	160.53
WBGene00008491	F01D4.9	0	0.34	0.39	0	0	0.78	0.69	0	0	0
WBGene00018708	oac-32	0	3.77	8.42	7.05	1.6	0	0.71	0.12	0	0
WBGene00014148	ZK909.3	124.56	67.63	42.71	39.63	32.37	146.13	93.81	38.5	37.83	32.86
WBGene00007834	srxa-7	0	0	0	0	0	0	0	0	0	0
WBGene00001851	hif-1	163.58	95.13	53.4	44.18	46.42	165.24	93.77	43.19	40.3	38.74
WBGene00009484	F36G3.3	0	0	0	0	1.47	0	2.75	1.86	0	0
WBGene00005671	sru-8	0	0	0	0	0	1.48	0.44	0	0	0
WBGene00016534	C39D10.7	3.06	332.54	432.35	281.43	286.34	4.18	362.94	358.62	329.62	275.34
WBGene00009144	del-3	1.78	1.07	0.31	0.89	1.03	1.55	0	0.56	0	0.59
WBGene00022115	Y71F9AL.10	39.25	53.01	66.83	105.7	114.61	33.24	67.42	87.25	108.62	118.45
WBGene00006218	str-174	0	0	0	0	0	0	0	0	0	0
WBGene00006049	ssp-32	0	0	0	0	0	0	0	0	0	0
WBGene00002272	lec-9	4143.95	1825.45	755.78	528.5	231.36	6062.94	1804.29	943.13	189.27	11.74
WBGene00005353	srh-136	0	0	0	0	0	0	0	0	0	0
WBGene00020482	T13C2.7	5.68	4.55	4.66	4.54	2.82	1.99	3.53	3.97	3.38	2.52
WBGene00004061	pmp-4	101.85	26.31	11.2	6.47	2.9	91.92	25.87	3.89	8.54	6.71
WBGene00009891	scl-10	0	0	0	0	0	0	0	0	0	0
WBGene00004904	snf-5	0	0.32	0.57	0.21	0.27	0.19	0.33	0.34	0	0
WBGene00013562	Y75B8A.32	8.39	3.63	1.77	1.61	2.16	10.55	4.99	1.48	0.26	0.22
WBGene00020208	T04C4.1	13.81	12.55	12.22	41.23	50.28	13.52	11.39	33.79	47.65	56.03
WBGene00017766	F25B4.2	14.8	21.43	35.26	24.45	26.17	23.27	14.66	26.88	26.34	22.03
WBGene00007126	dhcr-7	6.78	4.94	3.4	3.28	4.32	7.1	5.1	3.65	3.95	6.65
WBGene00004486	rps-17	13744.8	10913.8	6010.56	9973.56	8065.4	13768.2	9736.5	11264.2	7790	9232.48
WBGene00018473	F45E4.11	15.17	7.87	5.96	5.23	3.32	8.62	8.61	4.04	3.93	2.39
WBGene00012101	zip-10	23.59	21.23	6.78	16.68	12.77	71.94	29.92	158.95	101.76	99.8
WBGene00002335	let-60	91.89	92.87	103.63	161.09	147.16	74.36	86.98	135.69	128.31	146.83
WBGene00019799	M151.7	0	17.85	37.93	44.57	51.72	0	18.11	39.45	41.83	39.26
WBGene00016302	fbxc-7	0.31	0.56	0.33	0.56	0.15	0	0	0	0	0.21
WBGene00020603	T20B12.5	0	0	0	0	0	0	0	0	0	0
WBGene00022526	ZC132.8	0	0	0	0	1.05	0	0	0	0	0
WBGene00022589	ZC317.6	0	1.82	0.76	0.89	1.63	0	0.36	1.6	1.55	1.37
WBGene00018244	F40G9.8	0	0	0	0	0	1.49	0	0	0	0
WBGene00010807	M01E5.4	26.66	109.48	132.56	188.92	211.6	27.95	90.67	144.42	207.2	206.58
WBGene00019455	K06H7.1	0	0.5	0	0	0.55	1.16	0	0.35	0.42	0
WBGene00000562	cng-1	1.93	0.95	0.19	0.95	0.78	0.74	0.98	0.55	0.54	1.05
WBGene00009662	F43G6.10	0	414.34	485.07	1088.59	1304.93	0	203.9	1032.59	1643.93	1617.54
WBGene00045251	F54F7.9	0	0.93	1.09	0.62	2.05	0	3.85	0	4.75	4.81
WBGene00009293	F31D4.8	25.55	6.13	0	8.15	1.69	50	25.35	10.7	10.43	4.53
WBGene00018970	clec-68	0	0	0.35	0	0	0	0	0	0	0
WBGene00009133	bed-3	21.79	4.5	1.67	1.49	2.48	21.18	4.65	2	1.91	1.66
WBGene00002073	ima-2	98.16	284.14	478.18	575.49	582.56	86.82	319.23	531.32	537.81	575.56
WBGene00015604	fbxa-160	0	0	0	0	0	0	0	0	0	0
WBGene00020248	T05C1.1	4	3.6	1.4	0	0.66	1.4	1.24	0.84	0	2.21
WBGene00020591	nhr-220	3.67	2.29	1.19	0.85	0.14	2.07	1.05	0.71	0.65	0.38
WBGene00010812	mrpl-35	99.43	102.61	94.56	110.29	125.14	94.07	94.76	131.01	76.1	95.13
WBGene00022636	nhr-278	0	0	0	0	0	0	0	0	0	0
WBGene00008982	srsx-2	0	0	0	0	0	0	0	0	0	0
WBGene00005667	sru-4	0	0	0	0	0	0	0	0	0	0
WBGene00017849	F27B3.7	0	6.07	3.55	8.07	5.02	0	12.55	4.24	10.32	11.21
WBGene00011010	R04D3.2	0	46.2	109.77	91.67	92.79	0	38.55	91.22	90.77	82.39
WBGene00008923	F17C11.12	91.14	26.1	12.01	10.69	7.58	80.34	27.22	13.82	4.56	6.2
WBGene00016707	C46E10.1	0	0	0	0	0	0	0	0	0	0
WBGene00014236	ZK1225.2	1.52	0	0	0	0	0.96	0	0	0	0
WBGene00019162	eif-1.A	618.25	705.24	615.09	633.07	578.05	698.47	644.71	649.14	669.62	663.33
WBGene00008686	F11A10.5	16.21	98.83	158.4	173.47	176.25	22.75	95.57	156.32	168.45	170.84
WBGene00022621	ZC477.7	0	0	0	0	0	0	0	0	0	0
WBGene00017211	fbxb-36	0	0	1.19	0.51	0.42	0	0	1.6	0.87	0.19
WBGene00008414	D2030.4	1059.64	852.95	584.94	825.31	684.29	946.33	949.26	1000.19	806.7	775.34
WBGene00012013	ugt-54	6.68	13.95	3.94	2.4	2.78	4.76	11.68	1.85	5.73	2.84
WBGene00021741	Y50D4B.2	0	0	3.49	0.66	2.74	0	1.03	0.69	2.54	0.73
WBGene00001530	gcy-3	0	0.29	0	0.06	0	0	0.2	0	0	0.07
WBGene00044086	clec-228	0	0	0	0	0	0	0	0	0	0
WBGene00016714	C46F2.1	29.3	24.18	16.73	6.94	5.45	21.12	18.17	5.37	0	3.25
WBGene00017758	F23H11.2	7.3	22.74	28.31	27.34	26.15	7.96	22.14	23.93	25.92	26.69
WBGene00018720	F53A3.1	25.17	11.33	13.26	22.59	24.98	23.75	11.71	14.23	19.27	16.74
WBGene00000596	col-7	0	377.41	8.18	8.26	0	0.58	317.31	2.54	0	0.37
WBGene00020527	T15B7.15	0.43	2.3	0.45	1.53	1.06	0.45	1.98	1.61	1.96	0.57
WBGene00012340	dct-15	3.44	0.66	0.26	0.29	0.12	2.32	1.14	2.01	0.56	0.98
WBGene00009893	F49E11.7	0	0	0	0	0	0	0	0	0	0
WBGene00008118	madf-8	5.43	24.45	31.17	37.21	51.81	1.9	21.34	32.99	38.35	40.54
WBGene00195004	K08D12.8	0	0	0	29.24	12.12	0	0	0	37.39	97.45
WBGene00019660	K11H12.4	54.93	19.1	27.95	11.79	5.07	36.93	22.2	41.17	15.08	12.34
WBGene00008826	fbxa-100	0	0	0	0	0	0	0	0	0	0.23
WBGene00012349	W08G11.5	0	0	0	0	0	0	0	0	0	0.39
WBGene00010740	K10D3.6	47.59	42.84	10.03	39.87	18.89	9.98	35.42	71.74	29.14	69.61
WBGene00005965	srx-74	0	0	0	0	0.27	0	0	0.34	0	0
WBGene00194818	C18H7.13	0	1.3	0.76	0	0	0	1.35	0.45	0.55	0
WBGene00014093	ZK829.1	0.66	0.6	0.7	0	0	0	0.62	0.42	0	0
WBGene00009459	F36A2.12	0	0	0	0	0	0	0	0	0	0
WBGene00012425	dlc-4	0	0	0	5.62	0	0	0	0	0	3.12
WBGene00011536	T06E4.9	1.16	4.18	0	0	0	0	1.08	0	0	0
WBGene00044152	W04G3.10	0	0	0	0	0	12.13	0	0	0	0
WBGene00008009	fbxa-171	0	0	0	0	0.19	0	0	0	0	0
WBGene00000897	daf-1	12.08	17.65	20.25	23.35	27.81	13.91	16.95	24.26	23.8	24.23
WBGene00013852	hhat-1	92.11	8.34	0	0.33	0	92.86	7.61	0.34	0.21	0.18
WBGene00003510	mxl-2	51.27	100.19	130.47	151.16	189.24	69.49	73.29	109.98	195.25	173.77
WBGene00004405	rop-1	213.97	123.17	134.55	114.47	120.39	233.91	135.79	123.04	124.29	158.85
WBGene00016209	C29E4.12	342.63	522.64	561.69	1196	1237.18	468.97	548.95	1129.94	976.09	1151.67
WBGene00011641	T09A5.15	217.18	319.92	124.84	744.3	470.18	289.78	293.87	768.92	876.41	511.94
WBGene00008430	D2085.5	56.65	40.43	42.79	46.66	50.7	57.47	47.69	44.11	47.06	49.76
WBGene00001536	gcy-9	0.11	0.6	0.12	0.07	0	0.12	0.73	0.42	0.09	0
WBGene00011897	scpl-4	62.22	88.74	86.63	89.56	94.24	58.37	89.57	77.56	89.98	89.71
WBGene00007013	mdt-8	38.71	147.01	233	186.56	209.92	40.02	137.12	155.2	183.01	213.27
WBGene00005447	srh-240	0	0	0.55	0	0	0	0	0	0	0
WBGene00017422	F13C5.1	2.4	3.4	6.14	5.13	4.76	4.67	2.87	6.89	4.99	5.47
WBGene00014186	nhr-244	7.19	0	13.34	4.34	6.8	6.21	6.02	3.66	0	0.99
WBGene00012559	epg-3	52.76	22.59	28.14	55.63	60.49	57	27.23	54.76	53.67	56.89
WBGene00008047	lact-7	0.63	0.43	0.17	0.09	0	0.83	0.29	0.1	0.12	0
WBGene00000817	csn-5	46.9	93.92	143.67	162.63	146.8	56.98	113.77	134.92	143.59	144.85
WBGene00012210	W02D9.4	0.86	40.2	52.5	47.28	62.64	2.7	39.95	31.83	47.99	47.97
WBGene00003401	mpk-1	78.19	66.16	106.1	125.1	154.17	83.73	75.55	122.47	120.2	139.67
WBGene00018727	jbts-14	1.95	0	0	0.23	0	1.23	1.45	0.24	0	0.26
WBGene00009649	F43C1.5	36.16	22.02	10.09	5.73	5.8	33.45	28.69	10.02	4.07	2.83
WBGene00022883	ZK1248.15	13.01	84.22	123.73	102.69	118.65	13.32	85.88	103.33	115.7	126.46
WBGene00018030	F35B3.3	0	0	0	0	0	0	0	0	0	0
WBGene00045249	T07A9.15	188.1	507.99	396.47	787.92	513.29	98.6	437.47	886.19	791.8	812.9
WBGene00045297	fbxc-43	1.37	4.36	5.79	5.76	4.77	0	6.39	4.75	6.84	4.13
WBGene00018963	ucr-1	927.79	593.98	402.53	334.04	319.22	744.69	529.39	344.62	368.67	308.94
WBGene00044730	NA	94.05	0	0	0	0	0	0	0	0	0
WBGene00020713	T23B3.5	0	0	0	0	0	0	0	0	0	0
WBGene00008795	F14D7.8	0	0	0	0	0.4	0	1.5	0	0	0.54
WBGene00012346	W08G11.1	11.8	1.9	0	0	0.21	14.14	1.57	0	0	0
WBGene00020948	W02F12.3	2.84	296.16	658.78	641.08	615.46	4.68	292.84	534.09	671.23	608.72
WBGene00008005	C38D4.4	3.74	64.21	114.07	142.68	172.62	4.97	70.77	120.95	155.76	161.51
WBGene00010561	NA	25.12	96.93	132.38	198.81	220.8	21.5	94.92	152.98	189.93	199.08
WBGene00007455	ugt-22	206.97	176.15	232.52	133.44	58.51	120.33	126.81	64.18	4.22	0.52
WBGene00194715	T25E12.16	0	0	0	0	0	0	0	0	0	0
WBGene00003175	mec-12	225.04	40.04	15.63	7.29	5.88	214.16	45.98	8.69	6.81	3.29
WBGene00021076	W07E6.5	6.25	14.48	18.83	9.09	14.19	3.75	4.99	10.66	13.68	14.26
WBGene00003831	nuo-1	409.19	337.82	243.22	220.39	197	318.8	302.05	235.54	184.29	188.48
WBGene00001496	frm-10	75.89	89.98	110.42	102.85	120.54	76.59	88.51	92.67	107.93	109.95
WBGene00012423	Y10G11A.1	22.81	62.15	79.08	121.42	110.8	26.43	77.63	116.15	102.92	104.18
WBGene00009013	mrps-33	455.69	451.7	318.36	471.83	462.34	348.91	438.22	450.28	576.04	588.92
WBGene00001679	gpb-1	146.75	59.6	66.13	124.77	157.13	148.66	56.54	146.18	144.83	134.03
WBGene00013181	Y53H1B.2	311.84	214.33	175.42	143.1	165.69	403.14	202.88	121.1	191.9	259.16
WBGene00007763	C27B7.6	0	0.29	0.34	0	0.32	0	0	0	0	0.22
WBGene00018978	ttr-58	0	0	0	0	0	0	0	0	0	0
WBGene00012862	Y45F3A.5	0	0	0	0	0	0	0	0	0	0
WBGene00001817	haf-7	28.34	8.84	4.67	2.75	4.79	24.56	8.25	4.57	6.3	6.95
WBGene00017941	F31A9.2	0	0	0	0	0	0	0	0	0	0
WBGene00194983	T25B2.4	0	0	0	0	0	0	0	0	0	0
WBGene00001518	gar-2	6.56	3.94	1.47	1.43	1.09	6.88	4.62	2.25	0.46	1.32
WBGene00000144	apc-10	6.54	76.49	104.7	142.37	158.26	9.59	87.56	118.25	104.05	147.76
WBGene00008013	C38D9.5	0.1	0	0	0	0	0	0	0	0.08	0.07
WBGene00019027	srb-12	0.48	0	0	0	0	0	0	0	0	0
WBGene00018260	cyp-33C7	16.86	13.35	9.5	7.31	7.79	21.03	8.66	4.02	2.89	3.09
WBGene00011619	T08G3.7	0	0	0	0	0	0	0	0	0	0
WBGene00044509	K07H8.12	0	19.73	23.1	0	32.62	0	61.17	13.77	0	29.14
WBGene00009193	F27E5.3	0	0	0	0	0	0	0	0	0	0
WBGene00194855	Y75B8A.44	0	0	0	0	6.65	14.05	0	0	0	0
WBGene00017341	F10D7.4	2.2	1.48	0	1.31	0.54	0.58	1.02	0.34	0	0
WBGene00018869	F55C12.1	90.15	42.95	27.1	15.94	13.68	91.91	39.48	18.88	14.7	13.18
WBGene00004188	prp-21	35.78	54.53	87.83	88.43	105.89	48.38	50.68	77.25	92.88	96.23
WBGene00018509	F46F11.6	64.5	118.16	152.12	158.98	168.52	54.86	117.5	136	146.37	160.45
WBGene00005835	srw-88	0.87	0	0	0	0	0	0	0	0	0
WBGene00012257	lpr-4	450.68	19.98	1.91	1.08	0.22	489.11	26.13	0	0	0.3
WBGene00044289	Y37F4.8	0	0	0	4.61	3.82	0	9.55	3.22	1.96	5.12
WBGene00009256	tut-2	38.45	79.48	88.04	85.5	77.01	36.33	79.93	74.84	63.21	78.59
WBGene00013573	Y75B12B.11	0	4.89	0	0	2.7	39.9	0	0	0	0
WBGene00001426	fkb-1	1505.32	1368.13	1105.9	848.81	831.23	1786.8	1144.54	1143.33	1168.71	938.28
WBGene00019234	ugt-8	2.91	6.19	0.84	1.11	1.31	3.61	7.63	1.16	2.63	5.1
WBGene00009237	F28H7.3	1175.71	630.08	299.39	157.67	57	1108.87	671.47	156.1	43.49	5.4
WBGene00011945	hpo-24	2.91	51.64	79.58	105.04	105.52	2.91	50.4	94.69	111.34	113.21
WBGene00000044	acr-5	4.78	1.23	1.68	1.09	1.69	6.2	1.06	0.57	1.22	1.51
WBGene00021665	Y48G1BL.6	0	7.32	8.43	38.43	52.1	2.8	7.44	30.48	65.24	40.82
WBGene00018269	acs-11	59.59	80.85	80.66	85.35	88.28	56.55	65.69	78.95	68.74	91.26
WBGene00005425	srh-215	0.51	0	0	0	0	0	0	0	0	0
WBGene00013307	Y57G11C.9	56.42	87.43	122.09	133.89	139.96	54.18	90.55	122.01	143.39	140.17
WBGene00001058	dpf-5	81.08	106.31	161.61	172.35	158.64	75.4	109.37	161.65	152.58	152.94
WBGene00014109	ZK856.8	105.14	116.1	109.32	150.99	169.01	91.12	130.41	155.86	124.45	178.95
WBGene00009063	F22G12.3	0	0	3.24	2.15	0.76	0	0	1.61	1.18	0.34
WBGene00012072	T26H8.4	0	0	0	0	0	0	0	0	0	0.43
WBGene00006274	str-247	0	0	0	0	0	0	0	0	0	0
WBGene00013498	Y70G10A.2	0.48	0.29	0	0.1	0.12	0.17	0	0.1	0	0.11
WBGene00012701	Y39B6A.43	7.7	23.23	27.95	27.98	29.87	5.82	24	24.99	28.93	29.18
WBGene00008127	ddo-1	32	20.58	4.82	1.82	2.27	25.03	24.57	3.19	1.55	1.01
WBGene00019965	R08F11.1	18.93	8.59	4.95	5.37	5.65	11.64	8.48	5.37	2.94	2.27
WBGene00002989	lim-7	7.86	13.27	9.66	4.9	7.47	7.21	11.88	7.61	5.51	8.06
WBGene00000985	dhs-22	158.71	230.15	368.93	302.01	322.06	180.3	232.62	286.58	301.91	304.34
WBGene00009623	F41E7.7	5.97	26.88	0	7.15	0	62.61	16.67	11.25	22.85	11.91
WBGene00044142	H13N06.7	0	0	0	0	0	0	0	0	0	0.73
WBGene00011493	T05F1.8	0	1.08	0.84	0.24	0.2	0	0	0.75	0	0
WBGene00000912	daf-16	53.21	47.43	37.84	87.79	96.62	61.2	44.45	73.66	83.03	86.55
WBGene00018741	comt-1	2.12	0.57	0	0.13	0.1	1.11	0	0.13	0	0
WBGene00008847	fbxb-102	0	0	6.99	4.28	2.53	0.54	0	7.37	8.98	6.11
WBGene00017094	E02C12.9	0	0	0	0	0	0	0	0	0	0
WBGene00010459	K01C8.7	24.69	39.46	56.6	58.73	65.85	16.18	57.43	41.88	68.51	66.08
WBGene00007266	C03A3.1	8.93	2.36	0	1.26	0.78	5.5	3.91	0.33	0.8	1.05
WBGene00007724	C25F9.4	23.97	9.28	6.86	3.31	1.86	30.79	10.93	2.79	0.82	0.15
WBGene00005297	srh-76	0	0	0	0	0	0	0	0	0.36	0
WBGene00045434	Y95D11A.3	8.39	41.56	103.49	119.54	129.51	8.8	53.1	113.36	133.61	123.89
WBGene00000200	arx-2	100.02	91.46	151.65	139.1	148.28	95.74	116.59	147.01	138.88	157.71
WBGene00008857	F15D3.7	135.61	134.84	85.93	105.55	136.76	114.29	130.28	108.01	117.35	126.11
WBGene00020183	T03D3.5	2.92	12.29	12.84	15.17	12.58	5.62	15.87	15.62	12.68	14.26
WBGene00016611	bicd-1	64.76	29.15	18.36	14.95	14.41	70.48	35.12	29.64	48.79	44.6
WBGene00011309	R186.8	422.01	506.53	222.37	1136.39	732.83	147.48	196.3	574.37	753.63	420.87
WBGene00011682	snt-7	1.84	2.31	1.16	0.22	0.73	4.24	2.05	1.38	0.84	1.47
WBGene00005683	sru-20	0	0	0	0	0	0.53	0	0	0	0.67
WBGene00010541	ttr-1	22.66	31.72	31.83	42.18	36.22	29.03	51.52	55.34	53.94	35.15
WBGene00021533	Y42G9A.3	31.55	23.41	26.06	19.39	31.94	22.35	22.21	29.73	20.56	13.32
WBGene00014130	ZK892.6	0	1.66	4.86	2.21	4.12	0	0	4.06	2.12	2.46
WBGene00013622	clec-238	1.37	1.23	0	0	0	2.87	2.55	0	0	0
WBGene00005578	sri-66	0	0	0	0	0	0	0	0	0	0
WBGene00019524	K08D9.2	0	0	0	0	0	0	0	0	0	0.21
WBGene00045210	C54D2.6	0	0.93	2.18	0.62	1.03	1.08	3.85	0	0	0
WBGene00001956	hlh-12	0	0	0	0	0	0	2.64	5.34	4.34	1.88
WBGene00013985	sec-16	55.75	54.77	71.33	92.07	111.67	53.22	55.05	82.95	95.82	103.4
WBGene00017019	D1014.6	104.47	4.39	0	0	0.15	62.9	1.98	0	0	0
WBGene00014102	best-25	0	0	0	0	0.11	0	0	0	0	0
WBGene00010012	saeg-1	73.07	50.96	27.92	19.27	17.99	67.1	59.02	19.88	14.94	9.36
WBGene00044321	mrps-30	95.25	68.25	62.84	81.54	100.4	71.85	76.31	81.7	87.56	99.92
WBGene00003870	ooc-5	34.09	103.66	149.03	127.34	122.95	34.29	91.7	138.02	127.26	140.87
WBGene00013459	Y67A10A.10	108.72	49.83	16.67	4.73	9.81	113.98	71.72	4.97	1.51	11.83
WBGene00009296	F31E9.3	2.34	1.27	0.49	0.84	0.23	1.47	3.05	1.77	0	0.31
WBGene00000655	col-79	413.75	37.19	0	0.8	0	369.51	40.91	0	0	0.44
WBGene00016226	C29F9.12	0	0	0	167.63	347.47	146.84	0	175.97	321.6	372.5
WBGene00005572	sri-60	0	0	0	0	0	0	0	0	0	0
WBGene00012871	Y45F10B.3	0	0	0	0	0	0	0	0	0	0
WBGene00005164	srg-6	0	0	0	0	0	0	0	0	0	0
WBGene00002889	let-765	17.94	17.55	20.48	56.96	69.02	19.27	19.82	50.21	57.22	68.84
WBGene00016320	C32E8.1	0	0	5.51	1.57	1.3	0	2.43	6.57	6.01	0
WBGene00003386	mod-1	2.95	1.59	1.24	0.71	0.44	1.85	0.82	0.37	0.9	1.37
WBGene00044116	srxa-13	0	0	0	0	0	0	0	0	0	0
WBGene00009706	F44G3.2	12.94	7.38	1.36	0	1.07	4.52	4.01	0.54	0	0.57
WBGene00004101	hgrs-1	48.57	51.44	74.71	88.16	101.8	49.05	60.64	84.02	83.51	89.88
WBGene00012895	Y46G5A.2	21.19	10.25	7.45	9.86	8.96	19.34	13.14	9.12	8.41	9.13
WBGene00000379	cct-4	257.87	268.03	344.61	255.17	225.44	295.32	305.89	257.61	248.68	260.96
WBGene00009914	F49H6.13	0	5.34	0	1.18	0	2.07	0	2.48	1.51	0
WBGene00012347	W08G11.3	15.02	34.3	42.79	55.25	59.19	16.91	31.3	44.72	44.48	52.14
WBGene00004424	rpl-12	10722.1	8368.34	6099.49	5189.27	4678.11	10494.4	8149.26	5877.08	5002.42	5077.05
WBGene00044681	T24C4.8	4.22	0	0	0	1.05	11.05	7.85	3.97	0	4.21
WBGene00011908	pash-1	4.38	39.31	82.97	57.21	53.8	5.79	45.15	58.32	55.91	53.85
WBGene00007148	B0334.10	0	0	0	0	0	0	0	0	0	0
WBGene00010660	K08D8.6	85	59.1	18.22	10.35	8.72	113.69	68.98	20.25	8.3	6.82
WBGene00016779	sdz-7	0	0	9.27	10.53	17.46	0	8.19	5.53	20.2	5.85
WBGene00002060	ife-2	239.38	137.37	112.47	119.37	101.94	264.55	139.18	128.44	109.92	87.53
WBGene00050891	C08E8.9	0	0	0	0	0	0	0	0	0	0
WBGene00015011	B0041.8	30.76	238.39	363.65	345.75	408.76	43.47	216.5	260.45	327.56	345.02
WBGene00012175	W01C9.1	2.89	0.87	6.09	14.41	39.18	1.01	0	3.63	12.53	4.48
WBGene00015623	C09B8.4	21.21	28.93	73.16	22.69	4.15	6.74	11.36	8.08	3.44	1.71
WBGene00022058	NA	16.56	18.25	27.09	30.32	44.15	15.29	22.88	31.91	35.19	40.43
WBGene00015249	otub-4	15.14	39.96	68.89	101.71	110.96	19.12	47.05	87.97	104.02	103.86
WBGene00015647	C09F5.1	53.65	9.35	10.7	7.23	7.31	45.6	11.24	3.95	7.58	8.03
WBGene00001571	gei-14	3.33	43.86	87.28	88.47	92.2	4.86	43.43	83.44	96.99	93.25
WBGene00021254	Y22D7AL.16	2.72	0.82	0.96	0.54	0	10.47	0	0	0.7	0.6
WBGene00007710	rsa-1	13.4	152.66	279.58	261.37	298.57	16.45	155.27	227.96	276.29	297.02
WBGene00020490	tmc-1	11.58	2.19	1.08	0.45	0.23	10.47	4.08	0.53	0.5	0.62
WBGene00016323	C32E8.5	23.07	106.56	202.15	246.64	264.12	35	125.93	226.88	234.61	289.77
WBGene00014227	ZK1128.1	44.06	49.9	57.29	59.11	56.94	56.25	60.82	49.55	47.32	59.77
WBGene00020140	ant-1.4	0	0	0	0	0.56	0	0	0	0	0
WBGene00016716	acs-17	19.64	28.16	12.07	12.51	13.99	20.59	21.49	13.02	9.05	11.49
WBGene00015549	C06G3.3	0	0	0	0	412.16	0	220.81	149.09	363.31	394.51
WBGene00005514	sri-2	0.96	0	0.5	0	0.24	0	0	0.3	0	0
WBGene00020801	T25D10.4	27.48	25.51	8.15	9.25	7.67	35.12	17.58	7.01	6.57	7.42
WBGene00010152	F56D5.9	0	0	0	0	0	0	0	0	0	0
WBGene00006725	ubl-1	5109.47	3119.64	1765.27	3107.92	3119.51	4884.49	2732.67	3284.81	3389.21	2715.61
WBGene00013972	scl-20	0	3.14	17.14	65.34	54.17	1.22	0	11.67	10.67	0
WBGene00014150	ZK909.6	250.08	151.72	63.02	133.38	105.2	307.78	161.84	133.19	133.15	108.44
WBGene00044003	Y41E3.18	0	0	0	0	0	0	0	0.19	0	0
WBGene00015752	C14B9.2	297.64	78.43	59.14	55.14	47.02	252.06	68.26	56.1	63.34	67.8
WBGene00017052	D2024.4	0	0.51	0	0	0	0	0	0	0	0
WBGene00020410	T10D4.11	0	0	0	0	0	0	0	0	0	0
WBGene00006024	srx-133	0.6	0	0	0	0	0	0	0	0	0
WBGene00023172	Y23H5A.8	0	0	0	0	0	0	0	0	0	0
WBGene00005634	srj-55	0	0	0	0	0	0	0	0	0	0
WBGene00014214	ZK1073.2	34.05	22.99	5.98	10.19	3.52	53.55	13.2	4.46	11.94	6.6
WBGene00013047	Y50E8A.2	0	0	0	2.27	0	0	0	0	0	0
WBGene00018167	nspb-4	0	0	0	0	0	36.09	0	0	0	0
WBGene00013125	clec-92	0	0	0	0	0	0	0	2.04	0	0
WBGene00007672	fbxa-136	0	0.12	0.07	0.04	0.16	0.13	0.18	0.12	0.1	0.04
WBGene00008203	clec-198	0.57	1.55	0	0	0.28	0.9	0.53	0.54	0	0
WBGene00002717	let-526	47.94	37.3	62.89	79.5	94.21	48.06	41.64	76.93	89.84	85.35
WBGene00044605	ttr-36	432.01	312.81	291.97	292.23	291.22	457.84	375.69	174.03	97.04	103.03
WBGene00002220	klp-8	16.06	16.52	13.78	20.18	18.9	19.96	13.87	18.88	13.87	14.34
WBGene00001105	dsl-3	0.76	4.78	3.2	6.81	10.54	0	3.53	8.1	6.39	12.61
WBGene00021980	glb-32	7.91	2.85	0.83	0	0	6.64	1.47	0.5	0.61	1.58
WBGene00008101	C44H9.6	28.56	13.78	6.98	4.37	2.38	36.88	13.6	6.46	1.75	2.73
WBGene00010068	F54F7.8	13.18	8.63	2.53	1.43	1.19	22.61	8.92	0	0	0
WBGene00000779	cpn-3	2447.69	1453.77	810.1	696.03	341.24	2834.73	1511.76	1137.27	655.4	295.89
WBGene00007103	crm-1	6.04	10.53	6.1	6.23	9.57	8.49	10.76	7.75	5.41	11.2
WBGene00016811	C50D2.8	25.12	33.43	61.59	111.77	130.07	25.19	44.2	102.24	127.07	125.64
WBGene00017564	srxa-4	0	0	0	0	0	0	0	0	0	0
WBGene00009042	F22B5.4	23.99	11.78	0	0	6.49	50.3	16.23	5.48	3.34	2.9
WBGene00003022	lin-37	42.02	120.42	204.45	211.22	227.25	55.07	129.66	191.37	218.7	224.91
WBGene00001096	dsc-1	5.15	0	0	0	0.28	8.4	2.13	0	0	0
WBGene00006741	unc-1	53.35	20.83	2.71	1.54	3.19	40.43	15.55	3.63	0.49	2.14
WBGene00018307	dyla-1	0.72	3.88	0.76	1.72	0	0	5.35	0.45	0.55	0
WBGene00004135	pqn-48	36.05	28.02	13.24	13.73	6.77	36.65	25.4	16.12	14.21	10.17
WBGene00044324	tag-277	463.68	433.46	545.03	1163.21	1282.97	598.29	315.22	1142.65	1474.09	1446.55
WBGene00017003	D1007.5	14.62	28.79	65.16	75.64	87.8	18.52	37.12	63.9	75.76	82.01
WBGene00008804	acp-4	0	0	0	0	0	0	0	0	0	0
WBGene00019892	R05F9.9	22.48	52.83	87.52	108.73	97.89	27.49	49.37	92.95	100.83	95.48
WBGene00017224	F07G6.5	0	0	0	0	0	0	0	0	0	0
WBGene00006746	unc-6	17.02	5.57	2.33	2.65	1.54	16.22	6.99	2.08	0.85	1.32
WBGene00012794	Y43E12A.2	66.43	37.21	17.11	8.39	7.69	51.84	46	10.2	10.17	5.89
WBGene00011874	T20G5.13	0.92	0	0	0.55	0	0.97	0	0	0	0
WBGene00009533	F38B7.2	16.96	16.16	22.07	5.37	1.98	30.32	25.05	13.78	6.11	3.98
WBGene00003671	nhr-81	0	0	0	0	0	0	0	0.3	0	0
WBGene00010124	F55G11.4	30.99	138.15	182.46	165.41	239.64	29.39	48.5	40.17	9.79	1.31
WBGene00012927	Y47D3A.14	11.06	27.52	41.13	50.21	43.56	17.73	33.88	35.95	35.84	35.46
WBGene00018424	F44E7.2	40.96	49.21	91.64	120.53	128.48	49.6	50.54	119.65	127.84	113.81
WBGene00017615	srsx-32	0	0	0	0	0	0	0	0	0	0
WBGene00007489	C09G5.7	0	0.36	2.08	1.42	0.78	0	1.1	0.25	1.51	0.79
WBGene00013902	ZC455.1	0.92	0.69	0.97	0.46	0.38	1.45	1.29	0.29	0.47	0.51
WBGene00012917	Y46G5A.29	77.81	5.85	1.26	0.51	0.17	63.28	4.61	1.4	0.79	0
WBGene00018152	acs-4	138.3	162	274.62	307.92	316.59	148.73	159.63	298.98	297.38	303.43
WBGene00020136	T01B6.4	0	0	0	0	1.84	0	0	0	2.84	2.46
WBGene00018108	F36H5.10	3.37	0	0	6.05	5.02	0	0	4.24	0	6.72
WBGene00009166	F26F2.1	0.8	1.08	0.21	0.12	0.2	1159.44	198.99	166.69	12.57	6.13
WBGene00008569	fbxa-101	5.39	49.37	70.69	86.44	94.5	9.75	63.32	80.89	71.2	96.04
WBGene00004055	pmk-1	42.3	22.85	22.74	26.07	23.3	39.03	15.35	31.09	32.7	25.59
WBGene00001210	egl-46	2.62	1.18	1.38	1.17	0.65	4.12	2.43	0.41	0	1.74
WBGene00013383	Y62E10A.17	3.58	20.14	45.73	46.04	56.82	4.22	26.22	59.29	48.96	55.32
WBGene00019861	R04A9.1	0	0	0	0	0	12.29	0	7.36	0	0
WBGene00010320	F59B10.4	6.78	7.46	0.79	0	1.87	2.37	9.81	2.37	3.46	5.01
WBGene00001882	his-8	5.89	0	0	0	4.65	0	0	0	0	4.36
WBGene00014156	ZK930.6	0	0	1.3	0	0	0	0	1.55	1.89	0.82
WBGene00013468	srz-96	0	0	0	0	0	0	0	0	0	0
WBGene00014123	elpc-3	41	52.04	66.83	68.58	65.7	50.19	57.1	63.19	61.2	81.1
WBGene00009157	F26E4.2	57	71.84	32.04	45.48	41.48	35.86	53.03	54.9	23.27	17.69
WBGene00202496	R02F11.9	0	0	0	0	0	0	0	0	1.4	0
WBGene00011290	R102.3	0	0	0	0	0	0.48	0	0	0	0
WBGene00004152	pqn-70	114.31	245.39	352.14	315.71	315.86	117.08	264.22	370.07	446.19	377.67
WBGene00044679	K02B12.9	0	11.87	0	0	3.27	0	6.13	0	0	0
WBGene00010267	lips-9	63.29	11.29	0	0	0.3	47.57	10.55	0	0	0
WBGene00001328	epi-1	72.78	27.32	20.15	11.39	12.59	79.1	31.4	21.07	16.12	14.13
WBGene00003997	pgp-3	8.43	8.02	4.69	3.63	3.62	6.74	8.73	3.9	4.06	1.13
WBGene00015495	C05E11.6	2.72	2.45	5.73	3.26	4.05	2.85	2.53	3.42	4.16	5.43
WBGene00010676	K08F4.1	31.29	53.92	86.04	89.6	95.13	36.39	52.25	82.64	87.46	98.26
WBGene00013893	ZC434.7	27.88	32.91	47.99	36.15	30.12	28.58	36.6	37.75	32.48	30.69
WBGene00004981	spl-1	191.56	101.97	92.85	76.97	66.44	166.52	101.16	65.94	59.34	53.22
WBGene00007840	C31C9.6	6.2	4.02	1.63	1.3	0.89	7.32	4.75	0.97	0.53	0.71
WBGene00011443	cutl-11	0	0	1.3	0	0	1.3	0.77	0.52	0	0.55
WBGene00019797	fbxb-31	0	0	1.29	2.56	0	0	0	4.22	0.47	0.81
WBGene00022328	Y82E9BL.12	0	0	0	0.3	0.5	0	0.94	0	0	0.33
WBGene00010147	F56D5.2	0.34	0.31	0	0	0	0	0	0	0.52	0
WBGene00013060	Y51A2A.4	0	0	0	4.53	0	0	0	0	0	0
WBGene00015390	C03F11.4	8.49	13.83	11.07	5.8	4.61	5.93	21.05	7.87	3.4	2.15
WBGene00001396	fat-4	460.85	400.79	346.21	359.34	340.66	392.16	398.1	287.61	197.22	162.71
WBGene00044473	F56D6.11	0	0	0	0	0	0	0	0	0	0
WBGene00016589	C42C1.11	28.91	54.85	68.2	70.26	62.45	33.57	69.1	69.01	56.68	66.09
WBGene00013063	clec-249	0	0	0	0	0	0	0	0	0	0
WBGene00009388	F35B12.9	228.26	61.5	12.55	6.19	9.24	213.8	59.23	9.1	6.34	5.85
WBGene00020781	T24H7.2	116.06	136.83	178.27	159.68	159.94	123.37	149.07	168.47	170.93	155.85
WBGene00002996	lin-7	47.93	51.77	58.09	85.32	94.52	48.99	69.11	76.02	72.45	87.63
WBGene00021207	Y18H1A.1	0	0	0.75	0.21	0.18	0	0	0	0.55	0
WBGene00004090	ppp-1	55.13	65.13	81.9	81.78	78.06	48.96	75.14	74.3	72.07	87.55
WBGene00044192	F46B6.13	0	0	0	77.19	0	0	0	0	0	0
WBGene00020346	T08B2.5	28.37	50.11	50.26	51.66	49.54	31.16	62.09	57.2	46.12	40.96
WBGene00018596	F48C1.3	0	0	0	0	0	0	0	0	0	0
WBGene00018138	folt-2	265.37	320.02	128.53	52	19.87	188.6	307.09	34.15	8.49	0
WBGene00004180	pri-1	39.36	64.12	128.4	159.73	165.92	44.81	74.98	138.24	159.24	157.28
WBGene00020013	R11G11.3	0	0	0	0	0	0	0	0	0	0
WBGene00044389	C27D6.12	451.19	180.52	52.83	119.99	174.11	210.23	46.64	188.94	38.37	99.99
WBGene00013476	Y69E1A.4	0	0	0	0	0	0	0	0	0	0
WBGene00022440	Y110A2AL.3	0	21.22	33.13	61.13	46.79	0	7.31	74.04	48.11	52.25
WBGene00022391	Y95B8A.12	6.42	3.08	0.9	0.13	0.21	5.84	3.58	0.4	0.33	0.14
WBGene00003576	ndc-80	20.59	94.35	155.57	162.27	194.69	24.26	92.99	147.23	154.59	169.37
WBGene00009306	F32A7.5	108.76	38.73	23.87	18.17	15.82	106.49	42.91	26.09	19.15	14.86
WBGene00011175	R09E10.5	0	0.15	0	0.15	0.56	0	0	0	0.37	0.7
WBGene00013670	hpo-13	43.04	41.54	41.67	43.98	44.38	43.9	41.73	45.36	37.11	39.99
WBGene00009769	F46B6.4	22.18	46.41	54.99	56.09	57.05	22.6	40.69	51.42	47.83	59.83
WBGene00004507	rpy-1	15.08	7.61	2.89	1.91	0.91	22.27	10.84	1.72	0.52	0.91
WBGene00002235	kqt-3	8.68	4.89	2.29	1.95	1.72	5.23	2.83	1.64	0.33	0.58
WBGene00004892	sms-1	28.04	56.93	79.78	96.01	109.28	30.7	48.11	82.78	97.29	111.65
WBGene00002187	kgb-1	211.8	125.41	46.25	26.5	23.17	264.68	132.98	48.56	36.36	33.46
WBGene00018326	cyp-25A5	0.3	0.27	0	0	0	0.65	0	0	0	0
WBGene00000973	dhs-9	248.51	80.63	46.05	54.91	52.03	221.59	68.59	61.41	37.2	35.22
WBGene00009276	F30F8.9	50.43	32.59	34.75	40.24	35.93	41.35	40.3	35.33	40.08	42.56
WBGene00014229	ZK1128.3	0.45	1.63	3.34	1.63	1.35	0	1.26	3.13	1.73	3.91
WBGene00018909	slx-1	13.13	54.54	117.42	142.01	160.66	14.47	61.38	127.5	148.39	158.68
WBGene00017336	ugt-41	2.94	32.47	35.76	26.22	23.2	4.2	33.06	50.35	24.74	2.31
WBGene00016755	C49A9.1	10.79	3.96	0.42	0.48	0	12.99	6.69	1.26	0	0
WBGene00004973	spe-27	0	0	0	0	0	0	0	0	0	0
WBGene00003541	nas-22	0	6.34	2.78	0.79	0.66	0	3.28	1.11	1.35	1.17
WBGene00013877	ZC376.6	11.65	35.35	47.13	53.71	59.02	9.36	32.52	46.23	51.83	57.94
WBGene00005996	srx-105	0	0	0	0	0	0	0	0	0	0
WBGene00018337	F42A9.8	12.75	120.5	235.11	480.6	468.05	46.78	160.11	396.39	395.15	428.03
WBGene00015509	C06A6.4	218.94	220.63	180.72	140.18	122.71	176.26	233.91	141.05	123.81	116.5
WBGene00014065	ZK673.11	7.18	0.43	0.5	0.57	0.48	6.02	1.78	0	0.37	0
WBGene00011436	T04F3.1	27.72	30.76	9.89	6.94	5.04	29.23	29.09	10.95	6.33	3.7
WBGene00005176	srg-19	0	0	0	0	0	0	0	0	0	0
WBGene00019941	pgam-5	176.16	339.81	431.31	382.41	355.83	213.84	363.48	388.54	455.14	433.69
WBGene00018022	ceh-87	0	0	0	0	0	0	0	0	0	0
WBGene00022625	ZC487.3	0	0	0	0	0	0	0	0	0	0
WBGene00000220	atf-2	54.55	5.22	1.63	1.62	4.8	63.68	7.2	1.94	3.55	8.23
WBGene00010936	ztf-14	0.29	0.77	0.3	0	0.14	1.5	0.8	0.18	0.22	0.57
WBGene00003414	mrp-8	2.35	4.45	5.9	4.27	3.46	1.79	4.07	3.52	3.54	2.75
WBGene00009458	F36A2.11	0	0	0	1.04	0	0	0	1.1	0.67	1.16
WBGene00021419	eri-5	1.59	19.05	37.36	48.29	48.31	3.61	16.98	33.24	47.38	49.61
WBGene00013996	ZK550.2	21.06	22.04	11.7	7.66	5.93	13.13	23.57	2.15	3.27	0.95
WBGene00022502	ZC13.1	13.69	5.98	22.26	23.87	21.93	13.53	10.19	21.13	22.45	22.1
WBGene00015335	acdh-6	14.72	4.08	0.4	0.45	0.19	16.62	4.57	0.24	0	0
WBGene00013966	ztf-9	7.61	26.77	48.1	56.28	57.3	10.87	37.96	37.36	64.57	60.23
WBGene00011350	perm-1	1.78	55.9	116.78	137.07	140.62	2.18	60.8	128.02	143.25	155.45
WBGene00004191	prx-1	16.27	6.15	3.93	1.26	0.99	15.1	7.74	2.5	1.81	1.82
WBGene00017189	F07B7.8	0	0	0	0	0	0	0	0	0	0
WBGene00020376	T09B4.2	27.6	95.76	148.46	149.67	151.77	30.14	98.96	123.53	156.23	153.68
WBGene00011519	T06C12.12	0	0	0	0	0	0	0	0	0	0
WBGene00050899	T10C6.15	3.66	3.29	1.1	0.63	0	27.39	9.24	18.38	4	20.15
WBGene00005479	srh-274	0	0	0	0	0	0	0	0	0	0
WBGene00011409	T04A8.7	43.81	83.07	170.38	150.34	154.08	42.48	94.32	141.38	143.77	149.64
WBGene00003518	nac-2	37.34	7.95	8.77	6.64	8.89	25.92	10.56	7.92	3.48	10.57
WBGene00019281	K01A2.6	0	0	0	0	0	0	0	0	0	0
WBGene00018116	F36H9.8	0	0	0	0	0	0	0	0	2.7	0
WBGene00003914	pam-1	241.56	216.87	320.88	261.75	250.13	222.4	214.83	271.47	234.74	248.47
WBGene00013868	ZC373.3	0	0	0	0	0	0	0	0	0	0
WBGene00007898	C33D9.3	56.68	18.4	2.45	2.5	2.54	47.24	17.29	5.54	3.56	5.56
WBGene00008234	C50F4.9	69.61	40.28	15.72	29.75	17.27	57.34	27.75	12.49	53.27	46.28
WBGene00001668	gpa-6	8.47	0	0	0	0	7.94	1.24	0	0.34	0
WBGene00004906	snf-7	0	0	0.2	0.22	0	0	0.52	0.12	0	0.74
WBGene00004740	scd-2	5.52	1.81	0.44	0.25	0.25	4.12	1.79	0.37	0.38	0.28
WBGene00008120	C46F11.5	19.45	33.16	40.99	48.14	43.57	26.26	33.99	45.16	48.04	43.1
WBGene00003581	ndx-4	14.83	36.71	42.98	77.65	27.59	69.96	41.39	51.23	85.12	59.16
WBGene00017463	F14D12.1	9.97	5.3	3.98	2.8	3	9.98	5.48	2.37	1.62	1.91
WBGene00016514	C38C3.6	0	0	0	0	0	0	0	0	0	0
WBGene00021547	Y44E3A.1	26.15	14.13	11.03	9.39	20.76	16.45	9.73	13.14	24.02	12.17
WBGene00015953	seb-3	3.22	0.41	0	0	0	2.9	0.43	0	0	0
WBGene00012149	VF13D12L.3	104.84	139.81	79.38	68.54	46.62	56.18	110.53	75.12	46.66	43.89
WBGene00011134	ssp-33	0	0	0	0	0	0	0	0	0	0
WBGene00013541	Y75B8A.4	76.28	21.14	11.23	6.28	4.54	53.26	19.52	6.28	1.91	3.32
WBGene00000598	col-9	0.5	0	0	0	0	0	0	0	0	0
WBGene00006112	str-47	0	0	0	0	0	0.54	0	0	0	0
WBGene00017583	F19B10.1	7.33	16.5	40.18	33.34	32.01	12.3	15.69	32.24	34.79	26.81
WBGene00006133	str-71	0	0	0	0	0	0	0	0	0	0
WBGene00164971	T21E8.6	0	0	0	0	0	0	0	0	0	0
WBGene00011681	T10B10.4	30.69	27.08	14.23	13.96	9.75	40.54	22.27	16.19	6.58	6.94
WBGene00006169	str-118	0	0	0	0	0	0	0.42	0	0	0
WBGene00003525	nas-6	0	0.44	1.02	0	0	0	0.45	0	0	1.29
WBGene00020919	set-19	11.88	6.54	6.68	5.53	4.32	14.95	4.3	5.39	4.55	4.48
WBGene00009957	F53B2.8	322.41	155.28	76.45	79.1	55.99	703.05	131.97	122.53	85.13	49.3
WBGene00006772	unc-36	11.85	4.86	1.83	1.44	1.15	13.74	7.26	2.18	0.96	0.9
WBGene00007431	C08B6.11	21.64	9.62	4.79	2.88	1.72	23.53	14.91	4.7	2.04	0.18
WBGene00044185	F14F8.14	0	0	0	0	0	0	0	0	0	0
WBGene00015855	C16C8.18	0	0	0	0	0	0	0	0	0	0.48
WBGene00013739	Y111B2A.19	11.47	7.87	9.21	29.26	34.29	6.02	5.08	22.48	21.12	38.87
WBGene00138719	F26F2.10	0	5.74	0	0	0	6.68	0	0	0	0
WBGene00012888	sas-6	32.45	119.2	210.7	172.29	180.41	40.45	111.76	161.39	177.18	179.57
WBGene00007633	C16D2.1	0	0	0	0	0	0	0	0	1.09	1.89
WBGene00001512	gab-1	3.03	0.91	0	0	0.13	3.18	0.47	0.48	0.39	0.17
WBGene00194785	C52E4.12	0	0	0	0	0	0	0	0	0	0
WBGene00013096	mcd-1	16.99	21.44	34.49	52.42	60.73	14.45	20.73	51.35	60.54	58.15
WBGene00020273	T05H4.10	26.57	56.91	65.34	71.64	69.25	29.46	57.96	64.85	69.43	74.32
WBGene00019823	fnta-1	61.66	49.86	68.84	86.93	66.89	56.98	46.18	71.56	66.39	74
WBGene00007602	C15C6.3	21.98	29.42	37.02	65.86	88.72	25.6	29.88	62.41	69.72	84.67
WBGene00019477	K07C11.4	59.32	12.59	6.35	7.94	11.48	46.51	14.58	6.97	9.97	8.02
WBGene00019277	sgcb-1	21.46	11.12	1.37	4.28	2.26	14.32	13.92	4.9	2.99	0.43
WBGene00014025	asna-1	172.35	172.79	156.87	139.18	151.59	157.08	142.57	136.56	133.04	159.19
WBGene00007360	C06B3.1	0	0	0	0	0	0	0	0	0	0
WBGene00011880	T21B6.3	1.86	4.47	4.91	2.79	0.69	2.28	7.22	2.05	1.54	0.1
WBGene00012755	Y41C4A.8	55.38	17.19	11.07	9.71	9.47	53.05	28.42	18.59	10.23	7.62
WBGene00019724	M02B7.2	13.38	42.81	30.54	37.35	37.97	14.02	33.87	46.21	43.22	42.98
WBGene00015236	B0511.11	3.42	4.84	2.83	3.07	4.12	2.56	3.86	3.38	2.81	4.87
WBGene00023409	mbd-2	23.72	77.93	108.72	125.6	112.96	27.35	54.05	96.09	157.01	130.09
WBGene00008157	C47F8.1	0	3.04	19.19	15.34	12.05	0	6.27	13.13	17.55	12.56
WBGene00017057	D2062.5	0	0	0	0	0	0	0	0	0	0
WBGene00009543	F38E11.6	0	0	0	0	0.72	0	1.7	0.46	0	0.24
WBGene00001094	dars-1	334.95	324.63	356.62	296.06	270.01	333.13	343.11	312.11	298.47	290.24
WBGene00012035	T26C5.5	51.62	9.29	0	0	10.24	21.65	9.6	6.49	7.9	13.73
WBGene00000043	acr-3	0.3	0	0	0	0	0	0	0.19	0	0
WBGene00005016	sqt-1	1976.7	132.86	2.81	2.87	0	1892.47	145.72	1.67	0.41	0.35
WBGene00001544	gcy-19	0.72	0.83	1.51	1.84	2.08	0.75	0.57	1.29	2.82	3.54
WBGene00022793	ZK686.3	556.88	312.1	358.31	271.89	255.08	495.25	329.72	284.76	285.84	255.85
WBGene00020960	W02H5.5	0	0	0	0	0	0	0	0	0	0
WBGene00016026	NA	0	0	0	0	0	0	0.19	0.26	0.32	0.14
WBGene00022356	eak-3	0	0	0	0	0	0	0	0	0	0
WBGene00013404	fbxb-101	1.61	0.48	1.13	2.9	2.4	0.56	0	3.38	8.24	4.29
WBGene00001251	elt-3	35.31	32.78	11.05	6.6	7.66	46.85	43.11	9.36	6.76	4.4
WBGene00016233	srt-58	0	0	0	0	0	0	0	0	0	0
WBGene00005656	srr-5	0	0.4	0	0.27	0	0	0.83	0	0	0
WBGene00001160	efk-1	28.87	42.15	44.93	79.54	82.02	25.69	35.91	73.9	68.46	81.12
WBGene00021754	hpo-29	45.47	33.44	36.64	57.08	51.01	47.66	34	62.44	50.38	66.19
WBGene00010885	M7.9	0	1.78	6.25	3.55	0.98	0	1.84	2.48	1.51	1.31
WBGene00008367	D1053.2	0	0	0	0	0	0	0	0	0	0
WBGene00006636	tsp-10	352.84	72.12	25.15	23.46	12.69	248.39	60.26	4.82	0	0
WBGene00001462	flp-19	46.26	20.82	24.38	27.68	57.38	24.25	0	29.06	53.11	0
WBGene00015401	srsx-24	0	0	0	0	0	0	0	0	0	0
WBGene00008006	tag-325	30.03	31.13	42.84	65.44	81.96	35.46	26.67	56.6	64.66	73.22
WBGene00009387	glb-15	1.89	3.41	0	0	0.47	4.96	5.28	0.59	0.72	1.26
WBGene00018520	F46H5.4	20.35	10.32	11.96	12.24	13.79	19.47	10.45	15.23	16.62	14.71
WBGene00015617	NA	70.15	12.63	0	16.79	0	58.84	0	8.81	10.74	18.66
WBGene00017957	F31F4.1	72.93	16.73	7.34	4.45	3.69	57.47	20.31	4.09	1.07	0.31
WBGene00013454	fbxa-126	0	0	0	0	0	0.78	0	0	0	0
WBGene00015852	C16C8.14	0	24.93	33.21	36.57	50.21	1	34.64	31.79	44.58	53.96
WBGene00020956	W02H5.1	131.29	16.88	79.07	404.05	511.82	58.99	17.45	365.24	387.58	336.7
WBGene00008926	F17H10.2	38.86	64.01	31.37	28.2	34.87	29.47	62.3	41.03	29.11	47.82
WBGene00011116	pdcd-2	43.73	53.72	56.42	60.16	62.86	35.99	57.41	59.3	64.44	77.44
WBGene00001106	dsl-4	0	0	0	0	0	0	0	0	0	0
WBGene00018452	F45D11.5	0	0	8.87	7.56	0	0	0	5.29	9.67	5.6
WBGene00004401	rom-2	8.97	1.86	1.46	0.41	0.68	6.15	1.93	0.43	0.26	0.23
WBGene00011435	T04D3.8	0	41.64	48.75	69.2	137.71	24.25	43.03	87.17	123.91	92.27
WBGene00020741	T23F4.3	169.83	19.53	29.17	32.23	28.95	52.55	6.96	6.11	0.57	0.99
WBGene00004159	pqn-78	0	0	0	0	0	0	0	0	0	0
WBGene00044291	C25F9.10	51.03	29.96	2.34	9.29	2.2	67.45	28.9	27.47	16.98	8.85
WBGene00004094	ppw-2	11.07	80.85	68.77	105.12	125.22	13.07	82.25	88.14	98.62	140.74
WBGene00018350	ttm-4	173.27	73.02	13.79	8.27	4.47	209.67	87.81	35.04	18.75	23.32
WBGene00008197	C49C3.7	13.14	82.79	135.55	136.97	155.08	13.05	75.91	132.05	156.66	142.99
WBGene00000498	chk-1	8.52	36.04	59.24	91.91	110.29	11.61	29.32	90.06	90.17	104.2
WBGene00022079	Y69A2AR.8	0	0	0	0	0	0	0	0	0	0
WBGene00021041	W05G11.4	0	0	0	0	0	0.22	0	0	0	0
WBGene00009097	fipr-2	0	104	0	51.85	28.66	0	53.74	108.85	44.21	57.61
WBGene00012863	Y45F3A.8	0	0.34	0	0	0	0	0	0.24	0	0.25
WBGene00016248	C30B5.7	0.95	0.85	0	0	0.47	0.99	2.64	0	0	0.94
WBGene00013621	clec-239	0	0	0	0	0	0	0	0	0	0
WBGene00007203	best-1	11.86	2.97	0	2.17	0.65	10.71	3.37	1.45	3.03	9.63
WBGene00021213	Y18H1A.9	8.27	2.66	0.62	0.18	0.44	5.27	4.67	0.19	0	0.59
WBGene00017367	nhr-263	0	0	0	0	9.31	0	0	0	0	0
WBGene00020534	fbxc-49	0	0	0	0	0	0	0	0	0	0
WBGene00018335	F42A9.6	8.8	110.89	74.18	289.59	253.2	9.22	98.23	281.89	242.44	298.36
WBGene00019594	K09H9.1	0	0	0	0	0.43	0	0	0	0	0
WBGene00022117	Y71F9AL.12	34.76	55.98	81.53	62.12	55.87	28.23	56.94	61.51	53.21	58.92
WBGene00018472	nep-16	0	0	0	0	0	0	0	0	0.11	0.1
WBGene00020725	cnp-3	13.95	19.67	38.29	30.09	27.17	38.09	27.43	35.39	45.94	49.02
WBGene00012142	T28H10.1	6.68	9.84	11.51	9.81	6.32	5.09	6.78	8.01	8.36	18.97
WBGene00044081	D1086.11	0	247.89	130.27	92.28	61.94	1.28	232.27	134.54	82.43	65.1
WBGene00012155	VW02B12L.2	17.35	0	0	3.46	5.74	12.13	0	7.27	4.43	0
WBGene00005613	srj-25	0	0	0	0	0	0	0	0	0	0
WBGene00021614	Y47A7.2	70.64	31.07	16.92	9.13	9.16	65.64	21.66	14.62	8.6	8.01
WBGene00012577	Y37H9A.2	0.53	0	0	0	0	0.55	0	0	0	0
WBGene00000090	age-1	10.65	22.96	50.95	62.88	66.87	11.17	26.11	56.04	61.3	63.46
WBGene00017679	F21F8.5	0	0	0	0	0	0	0	0	0	0
WBGene00001103	dsl-1	0.82	0.74	8.65	7.86	4.07	0.86	0.76	12.37	8.16	4.91
WBGene00009765	F46B3.14	0	0	0	0	0	0	0	0	0	0
WBGene00008802	acp-2	2.64	8.5	6.37	2.94	2.43	3.56	3.86	4.27	1.73	3.76
WBGene00005487	srh-282	0	0	0.61	0	0	0	0.53	0	0	0
WBGene00007618	C15H11.10	0	0	0	0	0	6.91	0	0	0	0
WBGene00005791	srw-44	0	0	0	0	0	0.43	0	0	0	0
WBGene00008478	E03H4.11	0	0.37	0	0	0	0	0.38	0	0	0
WBGene00019625	K10C9.4	0	0	0	0	0	0	0	0	0	0
WBGene00044404	F36H2.5	9.58	2.68	1.04	1.19	1.15	6.58	1.23	2.08	0.76	1.1
WBGene00017358	F10E9.7	57.75	267.95	309.01	465.23	592.93	27.95	185.98	365.58	652.83	567.12
WBGene00006381	tac-1	75.12	138.04	159.16	157.57	156.77	82.01	123.2	158.11	163	153.96
WBGene00018324	F42A6.2	0	0	0	15.33	0	0	0	0	0	8.52
WBGene00013186	Y53H1C.3	0	0	0	0	0.17	0	0	0	0	0
WBGene00011281	R74.7	76.14	120.4	150.45	128.59	144.64	83.5	128.62	116.74	121.53	128.55
WBGene00022807	srab-25	0	0	0	0	0	0.53	0	0	0	0
WBGene00013252	Y57A10A.7	0	4	7.3	4.89	4.41	0.19	4.46	6.7	3.94	6.38
WBGene00016584	C42C1.6	0	0	0	0	0.5	1.06	1.87	0	0	0.67
WBGene00007060	wht-6	0	0.6	1.16	1.19	1.42	0	1.03	0.97	1.86	1.32
WBGene00009241	F28H7.8	23.62	16.87	9.88	8.08	5.58	20.44	15.35	9.89	2.58	2.24
WBGene00020205	arrd-1	0.64	1.14	40.84	26.61	25.85	0	0.59	40.7	27.23	22.81
WBGene00019098	F59B1.4	0	0	0	0	0.37	0	0	0	0	0
WBGene00004184	prl-1	28.32	34.89	11	8.03	10.35	56.26	27.74	15.92	17.11	8.92
WBGene00022569	ZC239.6	18.07	7.07	9.11	8.93	10.13	37.06	12.42	7.9	14.43	15.67
WBGene00017303	F09F7.6	180.59	255.47	108.75	432.26	499.2	189.33	144	210.68	177.71	514.58
WBGene00044527	Y39H10B.2	52.56	58.23	57.09	45.97	25.27	176.32	86.51	59.43	13	12.9
WBGene00009143	F26A3.5	0	0.51	0	0	0	0	0	0.35	0	0
WBGene00014222	ZK1098.5	157.87	247.95	249.56	274.36	259.14	149.66	203.11	246.87	257.08	244.54
WBGene00019370	K03H6.5	1.39	3.12	1.82	1.45	1.37	4.36	1.93	0.87	2.39	1.84
WBGene00008673	F11A5.5	5.74	0.4	0	0	0	5.56	0	0	0	0
WBGene00005171	srg-14	0	0	0	0	0	0	0	0	0	0
WBGene00007344	C05E7.2	23.56	20.62	0.69	0.78	0.32	20.58	17.65	1.23	0	0
WBGene00017017	D1014.4	83.45	122.66	143.59	199.75	164.78	92.85	126.75	150.85	179.88	211.75
WBGene00013421	fbxa-220	0	0.37	0	0	0.2	0	0	0.26	0	0.27
WBGene00006534	tba-8	2.95	0.29	0	0	0	4.12	1.22	0	0	0.22
WBGene00021735	Y50D4A.1	14.74	38.41	55.92	67.59	74.36	14.31	43.88	58.47	72.55	68.29
WBGene00019575	K09E3.4	0	0	0	0	0	0	0	0	0	0
WBGene00014174	ZK970.8	0	0	0	0	1.63	0	0	0	0	0
WBGene00021047	zfp-3	13.34	13.99	20.57	20.02	20.46	10.65	13.16	20.77	25.15	20.66
WBGene00020845	T27A10.5	0	0	0	0	0	0	0	0	0	0
WBGene00003099	lys-10	0	3.53	4.13	6.45	2.92	0	0	0	0.75	0
WBGene00018711	F52G3.3	0.16	0.14	0	0	0	0	0	0	0.12	0
WBGene00011288	R102.1	0	0	0	0	0	0	0	0	0	0
WBGene00010064	F54F7.2	1.08	19.86	26.65	17.06	9.88	1.69	24.03	24.67	18.94	5.72
WBGene00003571	ncx-6	11.8	4.58	0.49	1.11	0.69	10.43	3.23	1.45	1.77	0.62
WBGene00004929	soc-2	59.7	24.08	12.53	11.86	11.8	67.26	29.73	13.54	12.7	10.05
WBGene00000843	cup-2	228.51	152.72	289.17	308.18	325.09	193.29	173.93	287.08	268.3	303.86
WBGene00007058	dmd-6	100.65	57.73	34.38	31.7	36.38	101.14	60.18	25.4	37.34	35.41
WBGene00001624	glt-6	0.52	3.25	0.54	0.77	0.51	1.08	2.88	0.81	1.58	0.69
WBGene00006945	wars-1	91.52	80.08	75.23	98.35	99.53	79.44	83.09	98.88	111.51	101.49
WBGene00020080	math-37	2.3	2.07	2.42	0	0	16.86	2.14	4.33	1.76	3.06
WBGene00013303	Y57G11C.5	0.52	0.71	1.66	0.31	0.65	0.27	0.49	0.66	0.8	1.22
WBGene00011113	R07E5.5	0	0	0	0	1.6	0	0	0	0	0
WBGene00044446	C06G4.6	1.59	0	0	0	0	3.34	0	0	0	0
WBGene00018903	F55G1.7	0.52	14.11	41.3	40.34	57.82	8.77	22.85	37.09	42.79	43.08
WBGene00010878	M05D6.5	59.31	62.29	62.5	72.95	104.62	72.54	55.17	80.72	80.69	74.48
WBGene00007248	catp-4	0	0.21	0.99	0.14	0.12	0	0.65	0.29	0.54	0.54
WBGene00003986	pes-22	65.55	47.69	28.09	17.04	10.02	53.97	42.66	18.09	3.93	3.41
WBGene00016472	srbc-6	0	0	0	0	0	0	0	0	0	0
WBGene00010502	K02C4.3	19.33	62.28	103.23	122.28	118.39	19.21	62.91	100.33	112.28	114.54
WBGene00020675	T22B11.1	0	0	0	0.37	0.61	0	0.29	0.97	0.47	0.41
WBGene00018347	F42C5.5	0.54	0.48	0	0.32	0.27	0	1	0.34	0	0
WBGene00011383	T02E9.5	57.42	7.38	12.97	22.09	22.38	64.5	3.82	25.76	47.09	24.54
WBGene00009581	F40F9.3	0	0	0.74	0	0.35	0	0	0	0	0
WBGene00077519	T27C10.8	0	4.35	0	0	0	5.06	0	0	0	0
WBGene00001793	gsy-1	116.83	82.29	95.92	108.11	97.65	95.42	78.81	102.35	82.63	94.57
WBGene00006832	unc-105	8.51	2.94	2.69	1.27	0.63	8.18	5.14	0.8	0.33	1.04
WBGene00009895	scl-2	550.74	203.82	172.83	406.46	522.2	3876.19	898.32	299.83	29.97	2.44
WBGene00002173	itr-1	58.39	28.79	13.4	11.13	9.36	58.75	34.43	10.8	5.77	4.7
WBGene00000367	cca-1	6.47	2.77	1.36	1.22	0.73	6.01	2.35	1.94	0.8	0.9
WBGene00014091	ZK822.4	192.32	50.26	20.65	9.96	8.91	184.16	54.68	16.82	10.75	5.64
WBGene00010106	fbxb-61	0	0.59	2.08	3.55	1.31	0	0	5.79	3.02	1.31
WBGene00019728	M02D8.2	0	26.85	10.48	11.9	19.73	5.21	23.13	15.62	11.42	6.61
WBGene00017681	F21F8.11	4.51	6.92	2.52	1.59	0.66	5	10.86	4.83	4.47	7.41
WBGene00012783	Y43C5A.3	0	17.14	0	11.39	23.61	0	0	17.94	0	56.95
WBGene00020197	mans-3	50.15	25.32	23.46	19.63	15.12	46.19	27.04	18.7	17.04	12.15
WBGene00015009	B0041.5	47.5	92.81	107.91	100.85	91.13	37.99	86.42	98.8	87.52	96.85
WBGene00022353	Y82E9BR.21	31.88	7.89	0.84	1.91	0	26.73	11.86	1.5	1.22	3.18
WBGene00014081	ZK795.1	14.73	19.34	14.23	14.69	15.84	9.65	16.56	16.97	12.68	11.02
WBGene00001054	dpf-1	9.77	5.05	2.19	1.73	0.87	11.08	3.87	1.21	0.98	1.28
WBGene00015041	cyp-34A6	1.15	1.55	0.61	1.38	1.57	1.51	0.8	0.72	0.88	1.53
WBGene00017116	fbxb-78	0	0	4.84	3.97	2.53	0	0	3.21	5.08	4.75
WBGene00019900	R05G6.7	1842.9	1435.87	1295.47	926.96	830.37	1510.86	1380.34	900.24	905.12	759.7
WBGene00018729	F53A9.6	1391.66	638.67	28.76	163.29	135.38	2774.94	660.02	154.27	584.76	979.69
WBGene00015564	C07D8.5	4.1	3.69	0	0	0	4.3	0	0	0	0
WBGene00021071	W07B8.3	5.66	3.64	0.85	1.94	1.2	8.48	6.02	3.05	1.24	0.54
WBGene00020117	R155.3	0	0.09	0.11	0.25	0	0	0	0.07	0.16	0.07
WBGene00007562	C14A4.12	12.93	12.14	4.99	2.4	2.08	12.6	12.2	2.17	1.67	1.82
WBGene00016663	C45E1.4	16.98	19.65	0	4.35	6.02	81.36	24.82	9.14	5.57	6.45
WBGene00008410	D2023.6	40.78	81.41	123.95	128.14	142.58	45.08	82.32	111.17	124.83	132.42
WBGene00005424	srh-214	0	0	0	0	0	0	0	0	0	0
WBGene00022607	ZC411.1	0	0	0	0.14	0	0	0	0	0	0
WBGene00001445	flp-2	0	0	0	0	0	0	0	0	0	0
WBGene00017000	D1005.6	4.44	0	0	0	0	0	0	0	0	0
WBGene00022721	ugtp-1	30.07	47.89	66.3	77.23	77.34	28.13	36.58	67.7	58.77	81.19
WBGene00021788	Y51H7C.10	1.85	0	0	0.55	0	0	0	2.32	0.71	0
WBGene00002992	lin-3	0.61	34.82	58.42	50.3	61.2	1.28	32.58	39.03	48.49	52.65
WBGene00007578	C14B1.7	2.55	21.69	31.17	46.08	47.38	2.27	21.83	42.21	42.16	53.07
WBGene00005575	sri-63	0	0	0	0	0	0	0	0	0.39	0
WBGene00001233	eif-3.K	399.92	434.61	433.8	236.08	209.14	430.6	465.89	222.92	221.97	224.57
WBGene00022717	hipr-1	46.23	63.09	84.51	100.16	102.71	49.45	66.95	84.32	89.12	97.76
WBGene00008730	F13B12.2	21.08	5.99	6.72	2.99	1.79	11.63	6.45	2.44	1.27	0.18
WBGene00007795	C28D4.8	0	0	0	0	0	0	0	0	0	0
WBGene00003610	nhr-11	12.51	7.51	4.73	1.92	7.48	12.78	8.65	3.43	5.65	4.48
WBGene00007685	C18E9.5	126.32	74.92	32.89	20.01	11.8	137.11	91.94	58.81	26.73	15.32
WBGene00007390	C06H2.6	352.89	635.34	743.79	548.65	594.03	343.53	577.43	467.09	590.8	546.75
WBGene00018529	F47B3.5	0	0	0	0	0	0	0	0	0	0
WBGene00009743	sptf-1	4.88	6.04	5.15	4.75	5.45	3.2	4.54	5.37	13.55	11.36
WBGene00007867	C32H11.4	48.58	35.94	104.93	73.39	40.09	15.63	5.82	2.72	0.37	0.64
WBGene00021520	Y41D4B.18	0	0	0	0	0	0	0	0	0	0
WBGene00005767	srw-20	0	0	0	0	0	0	0	0	0	0
WBGene00022648	ZK54.3	0	0	0	0	0	0	0	0	0	0
WBGene00010495	K02B12.2	0	2.49	35.04	54.71	26.8	1.45	0	52.21	41.35	37.76
WBGene00005133	srd-55	0	0	0	0.61	0.5	0	0.95	0	0	1.35
WBGene00017539	F17E9.2	0	1.84	21.51	20.76	16.2	0	5.7	8.97	9.37	14.93
WBGene00005240	srh-15	0	0	0	0	0	0.92	0	0	0	0
WBGene00044651	egrh-3	10.41	22.25	30.16	47.87	53.89	12.27	18.15	44.94	58.74	65.3
WBGene00194886	C05B5.12	0	0	0	0	0	0	0	0	0	0
WBGene00010775	poml-1	1.9	0.43	0	0.28	0.47	2.49	0.88	0.3	0.36	0
WBGene00018455	fbxc-42	0	5.04	12.99	11.73	12.23	0	8.86	12.32	13.72	8.57
WBGene00012926	Y47D3A.13	0	3.51	4.11	0	0	0	0	9.79	0	0
WBGene00003074	lars-2	15.45	21.86	27.92	35.49	28.48	13.42	27.52	29.77	33.68	32.68
WBGene00021674	Y48G1BM.9	22.14	43.46	28.78	18.97	20.34	35.02	45.53	19.25	18.12	15.57
WBGene00008920	eef-1G	2551.75	2170.01	2026.47	1915.42	1820.17	2268.08	2122.47	1899.16	1859.58	1777.42
WBGene00001157	ech-8	99.81	27.17	14.46	9.85	8.68	75.87	18.83	6.46	0.79	1.82
WBGene00000699	col-125	2128.08	567.94	23.93	10.58	0.61	2134.88	517.14	6.67	1.97	1.25
WBGene00021827	dnc-6	54.5	102.72	168.72	171.22	158.86	35.71	137.84	128.38	134.26	167.59
WBGene00044455	F23F12.13	5.86	6.72	4.21	1.59	1.19	6.15	5.45	0.5	0	0.18
WBGene00002083	inf-1	579.45	502.88	529.4	480.08	414.88	531.09	526.14	567.9	499.24	438.06
WBGene00195073	F02E11.7	1.7	1.53	0	0	2.54	3.57	3.17	1.07	1.3	0
WBGene00007173	B0393.8	7.45	29.22	40.25	175.61	181.01	14.74	21.39	140.07	166.09	214.86
WBGene00006080	str-12	0	0.43	0	0	0	0	0	0	0	0
WBGene00001155	ech-6	4102.43	1679.18	784.27	566.42	356.39	2804.23	1439.96	562.91	303.83	263.51
WBGene00013455	ssu-2	6.98	2.39	0.7	1.19	0.33	10.11	3.4	1.04	1.02	1.77
WBGene00015954	C18B2.3	147.08	82.96	16.68	10.03	5.54	174.69	80.54	11.11	12.82	0.62
WBGene00007330	C05C10.3	248.93	333.94	262.06	211.76	168.04	180.24	352.67	219.22	189.27	170.01
WBGene00020873	T28A11.6	0	0	0	0	0	0	0	0	0	0
WBGene00010460	clec-142	0	0.45	0.27	0.3	1.12	0	1.17	1.26	0.77	1.84
WBGene00012028	srz-99	0	1.43	1.12	0.95	0	3.34	0.99	1.33	0.81	0
WBGene00044805	Y53C10A.15	0	0	0	0	0	0	0	0	0	0
WBGene00001906	his-32	3.9	0	8.21	2.33	3.87	0	7.25	12.24	11.93	7.77
WBGene00022805	nhr-256	14.68	13.53	17.32	15.06	18.39	11	13.01	14.05	19.53	18.36
WBGene00009085	F23D12.1	0	0	0.82	0	0	0	1.45	0.49	0	0
WBGene00019146	H02F09.3	32.3	6.02	0.99	1.07	0.23	72.66	8.67	4.55	1.08	1.57
WBGene00017251	fbxb-105	0	0	4.86	3.07	0.25	0	0	3.22	1.96	3.07
WBGene00010939	M163.7	0	0	0	0	0	0	0	0	0	0
WBGene00022712	ZK355.2	18.91	23.1	13.17	16.37	18.76	16.99	11.62	14	15.76	15.94
WBGene00013162	Y53F4B.16	0.7	0	0	0.42	0	0	0	0	0	0
WBGene00000389	cdc-25.4	0	0	0	0.26	0.21	0	0	0	0	0.29
WBGene00015486	C05D11.9	11.19	46.78	59.66	54.47	54.39	12.99	51.39	50.26	47.54	57.09
WBGene00003452	msp-59	0	0	0	0	0	0	0	0	0	0
WBGene00017567	F18E3.11	942.47	769.5	485.07	970.55	815.58	1125.94	734.04	1211.58	1425.85	233.16
WBGene00013947	ZK228.4	138.57	94.21	49.69	30.97	19.4	72.34	58.84	18.42	3.96	4.59
WBGene00005279	srh-56	0.49	0	0	0	0	0	0	0	0	0
WBGene00005083	srd-5	0	0.47	0	0	0	0	0	0	0	0
WBGene00044413	B0205.12	0	0	0	0	0	0	0	0	0	0
WBGene00010679	K08F4.5	0	0	0	0	0.56	0	0	0	0	0
WBGene00022276	nlp-40	280.33	111.04	88.63	228.14	116.83	264.5	119.96	232.44	175.93	175.2
WBGene00013497	hex-5	8.6	11.99	2.05	1	1.1	11.34	12.64	2.61	1.7	0.18
WBGene00019381	K04C2.3	0	92.97	217.68	576.81	1041.89	36.09	128.1	886.62	685.04	915.54
WBGene00010311	F59B2.9	1.78	2.57	0	1.49	1.95	0.75	0.33	0.67	0.27	0.95
WBGene00017700	F22D3.4	0.34	0	0.72	0.41	0.51	1.07	0	0.64	0.52	0.45
WBGene00006968	yars-1	34.91	46.1	49.41	62.48	60.05	30.68	52.58	54.51	57	59.47
WBGene00001819	haf-9	420.64	101.15	22.92	17.42	13.12	318.77	93.46	12.78	1.68	2.18
WBGene00005824	srw-77	0	0	0.5	0	0	0	0	0	0	0
WBGene00021718	Y49F6B.6	0	0	0	0	0	0	0	0	38.37	0
WBGene00004955	spd-5	44.19	130.52	186.51	214.76	233.73	43.58	130	192.42	207.8	235.33
WBGene00013720	Y106G6H.8	105.72	79.31	116.72	177.74	204.82	58.06	88.99	167.61	152.2	185.77
WBGene00020706	atg-9	14.45	20.1	30.01	48.3	59.71	13.8	19.84	40.81	46.44	55.76
WBGene00020361	fbxc-19	0.48	0	1.51	2.58	1.9	1	0.89	1.8	1.47	1.27
WBGene00010573	K04H4.2	1.21	0.07	0.17	0.15	0.36	0.59	0.45	0	0.5	0.92
WBGene00020526	T15B7.14	0	0.55	1.08	0.49	0.1	0	1.15	1.03	0.31	0
WBGene00010810	M01F1.4	41.42	50.8	93.29	88.16	87.37	28.51	56.03	75.57	69.45	67.79
WBGene00014172	clpp-1	61.85	71.27	89.95	88.09	98.81	59.66	74.8	90.14	89.94	95.41
WBGene00009653	F43D9.1	18.98	2.12	1.24	0.29	0.39	18.15	2.47	0.68	0.15	0.52
WBGene00016889	C52E12.4	15.12	21.06	26.67	39.81	42.24	17.02	23.39	37.89	40.01	37.3
WBGene00002026	hsp-70	13.72	4.68	3.29	4.35	7.94	11.99	5.42	20.9	9.07	13.82
WBGene00007075	AC8.3	5.79	3.53	3.05	1.73	1.61	5.72	5.07	2.46	2.74	1.36
WBGene00001884	his-10	15.59	3.48	0	2.31	5.82	8.23	3.6	105.52	191.37	93.53
WBGene00021349	arl-13	1.3	2.74	0.46	1.56	1.51	1.37	2.43	0.27	2.33	0.87
WBGene00195067	C04C3.9	0	0	0	0	0	0	0	0	0	0
WBGene00006981	zig-4	8.96	2.93	1.72	3.9	6.06	3.42	3.79	2.05	7.48	11.37
WBGene00011404	T03F7.7	19.05	32.86	16.73	5.94	3.15	21.21	29.9	7.98	4.56	3.17
WBGene00007726	C25F9.6	24.43	131.94	0	14.62	0	153.66	22.73	15.34	0	16.24
WBGene00008028	scl-6	0	5.39	1.26	2.15	0.59	0	7.8	0.75	0.92	0
WBGene00015378	C03B1.7	5.61	6.03	6.08	3.73	3.48	9.64	7.68	5.77	3.82	3.52
WBGene00009116	snx-27	25.64	24.58	25.77	23.44	24.86	22.9	22.31	27	31.44	28.26
WBGene00195168	T13C5.9	14.91	1.34	0	0	0	32.82	1.39	0	0	0
WBGene00004488	rps-19	20178.9	18814.5	11409.3	8918.76	8020.28	19629.7	17120.4	9784.51	8184.31	8523.97
WBGene00020083	R57.2	136.15	4.02	8.23	1.34	1.11	112.32	6.23	2.1	0	0
WBGene00017990	cec-4	33.28	149.15	224.92	199.15	156.5	38.68	132.59	210.42	199.89	167.88
WBGene00012024	clec-29	0	0	0	0.26	0.21	0	0	0	0	0
WBGene00007282	clec-223	0	9.11	11.79	11.89	6.85	0	13.51	17.04	14.94	3.72
WBGene00010256	hrg-3	75.55	68.01	0	0	0	0	0	47.45	0	0
WBGene00019442	K06C4.1	0	0	0	0.45	0.37	0	0.7	0.47	0	0.5
WBGene00016032	C24A3.1	0	0	0	0	0	0.22	0	0	0.16	0
WBGene00009953	F53A2.9	9.62	7.7	13.52	8.96	10.26	9.34	4.64	10.08	13.91	13.98
WBGene00011506	srbc-77	0	0	0	0	0	0	0	0	0	0
WBGene00011373	T02D1.7	0	0	0	0	0	0	0	71.93	0	38.07
WBGene00021848	nhr-239	0	0	0.8	0.46	1.52	0	0	0.96	0	0.51
WBGene00005345	srh-128	0	0	0	0	0	0	0	0	0.38	0
WBGene00017201	grsp-4	534.79	343.43	170.51	108.03	65.07	471.38	337.48	173.32	110.8	39.63
WBGene00017641	csr-1	77.93	170.21	183.4	178.59	179.62	82.2	176.35	176.81	167.77	179.43
WBGene00007929	dmd-10	2.18	1.97	0.77	1.31	1.45	0.76	1.36	1.83	1.11	0.97
WBGene00020231	T05A8.5	0.42	0	0	0	0.42	0.88	0.39	0	0	0.56
WBGene00021941	lgc-33	2.71	1.74	0.82	0	0.58	4.87	3.24	0.97	0.3	0.77
WBGene00011888	cutl-15	21.74	5.91	3.46	1.23	1.02	24.52	6.49	0.52	0	0.55
WBGene00008606	dhhc-1	17.38	16.21	35.33	32.69	28.03	31.89	23.68	31.2	34.21	26.83
WBGene00005440	srh-233	0	0	0	0	0	0	0	0	0	0
WBGene00006845	unc-122	1.59	4.3	3.6	1.36	1.13	3.34	4.02	1	0.87	0.45
WBGene00007189	B0491.1	15.74	35.92	59.41	63.53	62.11	19.57	41.55	60.02	69.76	69.61
WBGene00019513	K08A2.4	10.74	15.09	18.57	22.63	27.29	10.36	13.99	27.8	32.23	27.14
WBGene00007246	nspb-10	0	0	0	0	0	0	0	0	0	0
WBGene00021835	Y54E10A.17	242.32	442.06	210.17	142.44	137.25	254.04	404.97	145.48	123.09	25.66
WBGene00007546	nhr-153	10.69	9.29	6.6	4.41	1.83	11.98	6.86	4.4	2.82	1.96
WBGene00019319	K02E10.5	0	0	0	0	0	18.13	0	0	0	0
WBGene00013093	Y51H1A.2	12.36	23.66	25.81	48	58.41	16.72	25.29	40.51	46.6	47.95
WBGene00016287	C31H1.2	0	0.88	0	0	0	0	0	0	0	0.65
WBGene00000388	cdc-25.3	1.11	41.43	108.69	121.78	95.74	1.16	55.2	99.97	109.49	107.65
WBGene00009525	F38A1.13	0	0	0	0	0	0	0	0	0	0
WBGene00008597	clec-55	0	0.75	0.44	0.75	2.27	0	0.77	0.52	0.64	0.55
WBGene00009753	scrm-6	0	0	0	0	0	0	0	0	0	0
WBGene00005859	srw-112	0	0	0	0	0	0	0	0	0	0
WBGene00017139	clec-141	0.59	0	0	0.35	0.29	0	0	0.37	0	0
WBGene00000038	ace-4	0	0	0.24	0.14	0	0	0	0	0	0.15
WBGene00016517	nhr-260	0.39	0	0	0	0	0	0	0.98	0	0
WBGene00008486	ugt-44	43.03	41.52	57.3	62.29	41.55	67.54	33.56	49.85	26.62	2.4
WBGene00016027	C23H5.8	365.6	372.85	223.63	268.5	167.44	322.98	290.17	106	48.92	9.35
WBGene00195185	F19G12.9	0	0	0	0	0	0	0	0	0	0
WBGene00000670	col-95	1.15	161.5	887.14	1584.81	853.85	2.41	66.33	921.03	1487	64.23
WBGene00022386	Y95B8A.6	2.74	1.23	4.33	4.1	4.75	0	2.55	3.44	0	6.37
WBGene00015110	B0281.3	39.01	36.05	21.92	14.32	14.45	40.35	51.28	16.66	4.38	1.38
WBGene00013919	ZC506.1	53.51	31.99	27.84	22.71	25.75	53.85	32.06	26.54	26.17	19.53
WBGene00005509	srh-305	0	0	0	0	0	0	0	0	0.21	0
WBGene00012151	VH15N14R.1	0	0.87	3.04	4.48	1.43	0	0	6.65	5.16	1.92
WBGene00020455	fbxa-59	33.27	16.97	12.27	10.95	11.55	37.79	17.02	11.15	0.85	6.27
WBGene00008594	clec-57	45.44	35.93	13.87	6.61	3.16	42.29	43.46	4	0.98	0.28
WBGene00005502	srh-298	0	0	0	0	0	0	0	0	0	0
WBGene00009683	F44D12.6	0.64	0	0	0	0	2.01	0	0.4	0	0
WBGene00013236	Y56A3A.18	82.12	86.97	45.82	173.44	270.82	81.03	103.36	172.96	199.64	231.24
WBGene00012629	Y38H6C.17	1.95	1.17	1.03	0.78	0.16	2.39	1.51	1.23	0.5	0.22
WBGene00017868	F27E11.2	1	1.8	0.26	0.75	0.37	0.52	2.09	1.1	0	0.66
WBGene00007127	srbc-78	0	0	0	0	0	0	0	0	0	0
WBGene00018805	F54D10.4	0	4.13	0	0	3.79	0	7.11	1.92	3.51	7.12
WBGene00021587	clec-76	14.33	3.37	1.31	1.31	0.77	4.57	3.77	0.78	0.24	0
WBGene00019601	K09H11.4	2.56	3.07	0.22	0	0	1.34	0.79	0	0	0
WBGene00014001	pyk-2	227.11	146.46	84.42	47.77	39.2	217.32	134.71	39.25	21.49	11.9
WBGene00015751	C14A11.6	2.19	3.44	4.32	3.27	2.03	1.15	1.02	2.92	1.46	0.18
WBGene00016690	srbc-22	0	0	0	0	0	0	0	0	0	0
WBGene00003680	nhr-90	45	23.66	9.65	6.67	6.32	40.5	22.23	5.25	4.88	7.41
WBGene00020520	T15B7.8	0	0	0	0	0	0	0	0	0	0
WBGene00008429	D2085.4	24.07	35.67	54.77	52.97	51.82	27.7	37.1	52.42	51.21	56.96
WBGene00008814	srz-1	0	0	0	0	0	0	0	0	0	0
WBGene00044358	Y71G12B.33	0	0	0	0	0	0	0	0	0	0
WBGene00009645	F42G10.1	23.52	46.96	13.25	5.85	3.35	27.1	42.89	11.85	4.63	0.62
WBGene00007615	set-31	13.91	56.48	75.1	73.39	81.28	15.18	57.05	60.28	71.49	75.13
WBGene00019562	K09C6.8	0	0	0	0	0	0	0	0	0	0
WBGene00015939	C18A3.1	5.32	36.75	64.53	56.29	56.8	8.37	42.52	49.05	58.75	57.82
WBGene00012732	Y40B1A.1	0	0	60.87	138.26	128.96	60.56	26.87	163.28	221.04	211.22
WBGene00014003	ZK593.3	485.71	116.78	12.72	16.25	16.46	430.13	81.39	7.58	11.54	2.01
WBGene00012018	T25C12.3	1132.25	236.68	91.86	62.63	32.14	1046.88	251.22	94.41	30.73	4.41
WBGene00016479	srab-6	0	0	0	0	0	0	0	0	0	0
WBGene00009637	nspc-13	0	166.73	161.98	723.22	869.46	13.43	190.65	558.13	894.9	1706.91
WBGene00021243	Y22D7AL.3	0	0	0	0	0	0	0	0	0	0
WBGene00020304	fbxa-200	0	1.95	5.34	5.2	2.15	0	1.35	2.73	3.88	1.92
WBGene00000597	col-8	2.01	2320.27	2464.8	1081.85	227.16	0.7	2175.79	1751.71	783.42	28.08
WBGene00017331	ugt-40	0	0.72	0.28	0.48	0.13	0	1	0.17	0	0
WBGene00015025	mrpl-9	211.56	278.78	218.55	174.9	174.71	218.88	299.75	197.59	188.01	216.54
WBGene00007622	C16C10.1	18.12	37.1	52.51	84.56	91.69	16.62	38.77	78.24	82.16	87.94
WBGene00077756	Y11D7A.19	0	0	2.42	0	3.42	0	0	0	5.28	9.17
WBGene00007891	C33B4.2	29.42	2.16	0.63	0	0.3	22.66	1.68	0.75	0	0
WBGene00011848	T19H5.3	0	0	0	0	0	0.4	0	0	0	0.25
WBGene00006785	unc-50	99.66	107.01	150.58	127.53	138.8	132.17	116.17	127.84	153	131.72
WBGene00003808	npr-2	7.37	3.79	1.11	0.42	0.52	5.15	3.92	0.44	0.81	0.93
WBGene00012137	asic-2	0	0.69	0	0.31	0.51	0	0.71	1.93	7.83	9.19
WBGene00019949	R08C7.5	0	0	0	0	0	0	0	0	0	0.18
WBGene00009139	F25H9.7	155.81	198.41	168.2	200.11	243.22	103.58	212.11	238.71	229.77	240.03
WBGene00016991	CD4.5	0.49	0.44	0	0	0	0	0	0	0	0
WBGene00017764	F25A2.1	2.56	6.9	3.37	3.06	2.22	1.34	5.94	2.81	1.47	0.85
WBGene00007464	C08H9.3	11.42	17.19	24.25	27.64	29.35	13.22	16.02	29.34	30.4	29.58
WBGene00018028	F35B3.1	0	0	0	0	0	0	0	0	0	0
WBGene00044186	NA	2.83	5.1	2.99	0	0	2.97	2.64	1.78	0	1.88
WBGene00012171	W01B6.4	0	0	0	0	0	0	0	0	0	0
WBGene00043998	T21C12.8	0.53	6.2	8.94	11.1	7.37	0	3.95	9.33	12.17	9.17
WBGene00019006	F57B10.9	4.89	21.17	33.8	42.22	39.1	6.4	20.46	37.99	41.14	39.8
WBGene00005917	srx-26	0	0	0	0	0	0	0	0	0	0
WBGene00021240	Y20F4.5	1.77	3.1	5.86	5.14	4.74	1.69	1.49	3.3	5.62	6.67
WBGene00020636	T20H4.5	455.36	331.49	232.6	231.47	209.78	376.31	343.65	204.31	224.04	213.93
WBGene00000491	che-12	2.34	1.01	0.39	0.28	0.05	2.16	1.22	0.12	0.14	0.37
WBGene00015555	C06G3.9	59.24	67.82	92.06	111.96	105.63	58.21	77.32	89.42	96.9	107.11
WBGene00022493	mrpl-45	46.33	51.61	36.25	88.38	97.63	41.35	70.41	85	90.22	105.52
WBGene00009060	F22E12.3	2.79	1.68	0	0	0.46	0	1.73	0.58	0.71	0
WBGene00021428	Y38F2AR.10	0	1.45	5.1	3.86	4	0	3	3.04	1.23	2.14
WBGene00206366	C03H5.9	0	0	0.56	0.32	0.53	0	0	0.67	0.41	1.42
WBGene00013052	scrm-7	0	0	0	0	0	0	0	0	0	0
WBGene00015024	B0205.10	0	0	0	0	0	0	0.3	0	0	0
WBGene00016999	D1005.5	0	0	0	1.77	1.47	0	0	1.86	0	1.96
WBGene00001784	gst-36	343.88	213.49	112.47	72.38	32.36	264.8	217.32	57.36	36.3	10.25
WBGene00019165	mpz-4	0	0	0	0.23	0	0	0	0	0	0
WBGene00013002	Y48E1B.3	8.84	8.85	7.96	15.18	12.09	11.06	9.02	12	12.66	13.27
WBGene00012585	lips-15	9.16	51.83	40.68	28.58	32.79	12.35	50.52	41.51	34.55	55.68
WBGene00011207	R10E8.1	22.64	8.15	6.56	3.73	1.97	48.07	20.01	8.18	3.03	3.39
WBGene00004344	rgs-1	6.82	0	2.69	4.59	3.38	3.57	1.59	2.68	7.18	3.97
WBGene00021690	Y48G8AL.12	44.04	198.24	0	0	0	138.52	122.92	0	0	0
WBGene00011742	T12G3.7	43.2	84.06	121.9	137.6	130.22	57.96	66.55	130.44	131.91	120.15
WBGene00015227	B0507.10	1.54	3.12	2.03	2.31	3.83	3002.25	876.19	433.97	91.76	15.12
WBGene00008590	F08H9.2	0	0	0	2.73	2.27	0	0	0	0	3.04
WBGene00005646	srp-5	0	0	0	0	0	0	0	0	0	0
WBGene00016551	C40A11.8	4.97	17.9	5.24	5.95	17.27	5.21	0	18.74	3.81	16.53
WBGene00003157	mcm-5	32.68	89.94	199.45	246.87	256.54	40.33	103.71	219.92	235.77	248.72
WBGene00010900	M28.9	0	0	0.15	0.09	0	0	0	0.18	0	0
WBGene00001152	ech-3	110.76	52.33	30.63	17.86	17.93	86.47	45.31	23.19	14.43	12.01
WBGene00009065	F22G12.5	11.36	18.6	29.9	42.27	53.41	11.66	19.48	42.75	44.22	45.97
WBGene00022701	ZK353.5	0	0	0	0	0	0	0	0	0	0
WBGene00020968	W03A5.4	21.85	26.4	39.39	80.51	102.13	25.32	27.82	71.52	85.37	90.6
WBGene00010697	uda-1	71.78	115.33	125.76	116.36	132.09	62.87	100.31	125.38	118.68	123.84
WBGene00018966	F56D2.5	11.32	7.72	3.98	3.28	4.42	20.14	8.62	4.31	4.2	8.89
WBGene00012851	Y44A6C.2	0	0.92	8.07	5.5	2.03	0	0.95	16.03	6.64	4.41
WBGene00020264	acl-8	36.4	50.67	74.15	66.79	62.84	40.19	48.3	83.52	74.28	60.33
WBGene00008457	E02H1.5	33.4	62.33	89.28	86.76	82.45	38.43	60.62	68.05	71.07	95.32
WBGene00006652	ttx-1	4.81	2.17	0.85	1.44	1	5.47	2.24	1.01	0.31	0.53
WBGene00044523	F37B4.14	0	0	0	0	0	0	0	0	0	0
WBGene00044517	Y32G9A.13	0	0	0	0	0	0	0	0	0	0
WBGene00012835	ani-3	15.33	34.41	41.84	67.84	85.65	12.97	34.35	58.22	77.58	78.81
WBGene00010444	magi-1	34.13	23.67	24.41	30	31.15	33.2	23.73	29.94	32.8	31.17
WBGene00013126	mltn-2	0.46	0.21	1.46	1.24	2.86	0.97	0.21	1.16	1.59	0.15
WBGene00013282	sre-26	0	0	0	0	0	0	0	0	0	0
WBGene00009906	clec-241	0	0	0	0	0	0	0	0	0	0
WBGene00007949	C35A5.5	5.17	0.49	0	0	0	3.13	0.51	0	0	0
WBGene00021244	Y22D7AL.4	1.31	0.89	0	0.39	1.47	1.03	0.61	0.21	0	0.22
WBGene00009222	fbxa-95	2.16	20.44	39.89	65.69	75.12	1.7	26.66	42.12	64.56	76.22
WBGene00021726	bath-10	1.66	1.99	2.91	5.28	6.3	0.58	0.51	9.7	15.2	9.17
WBGene00013446	Y66D12A.21	8.32	9.83	15.35	28.94	36.64	6.54	6.29	33	27.07	32.5
WBGene00012541	irld-55	0	0	0	0	0	0	0	0	0	0
WBGene00015960	srbc-9	0	0	0	0	0	0	0	0	0	0
WBGene00044490	Y54G2A.47	0	0	0	1.51	0	2.64	0	1.58	0	0
WBGene00010456	K01C8.1	371.83	156.77	120.34	78.8	58.65	317.03	166.01	81.1	32.94	50.74
WBGene00005621	srj-37	0	0	0	0	0	0.54	0	0	0	0
WBGene00006019	srx-128	0	0.45	0	0	0	0.52	0	0	0	0
WBGene00005396	srh-181	0	0	0	0	0	0	0	0	0	0
WBGene00020375	T09B4.1	21.47	112.26	232.12	256.53	265.09	18.38	125.91	244.91	246.38	261.32
WBGene00013419	Y65A5A.2	4.08	48.7	101.64	134.36	157.23	1.61	61.24	119.25	132.79	138.43
WBGene00022313	Y77E11A.12	8.3	3.74	1.53	0.87	0.93	7.18	5.21	2.74	1.27	0.83
WBGene00006657	twk-2	3.58	0.71	0.6	0.64	0.82	3.75	0.47	0.49	0.44	0.81
WBGene00002845	let-711	50.03	73.27	102.44	119.18	126.41	53.21	78.58	128.2	138.42	128.42
WBGene00019218	madf-3	13.59	36.69	62.64	88.07	86.22	11.87	31.6	68.27	76.25	80.91
WBGene00022506	ZC21.6	1.17	0.53	0	0	0.58	1.23	0	0.37	0	0
WBGene00015861	C16D9.6	5.44	2.22	1.56	2.96	1.47	2.07	0	2.48	1.89	4.93
WBGene00018645	F49F1.5	0	192.93	15.06	7.12	4.73	9.99	274.7	31.41	12.76	1.58
WBGene00010565	vacl-14	49.64	63.62	94.44	81.86	80.18	50.85	70.15	85.33	87.44	88.81
WBGene00008262	ril-1	2030.01	1573.35	1147.85	1435.61	1310.58	1745.07	1487.91	1343.36	1675.51	1239.01
WBGene00003181	med-2	0	3.35	0	0	1.84	1.95	0	2.33	0	0
WBGene00023506	srz-11	0	0	0	0	0	0	0	0	0	0
WBGene00017307	F09F9.2	205.86	9.65	2.26	0	0	222.57	7.98	0	0	1.43
WBGene00016477	srab-11	0	0	0.57	0.33	0	0	0	0	0	0
WBGene00016430	C35A11.3	0	0	0	0	0	0	0	0	0	0
WBGene00013641	Y105C5A.22	0	0	0	0	0	0	0	0	0	0
WBGene00003231	mex-6	3.13	166.14	358.95	468.2	528.11	3.94	178.98	407.44	488.27	486.67
WBGene00007647	C17E4.10	25.52	50.6	110.68	123.92	141.46	25.2	55.04	112.66	126.23	147.27
WBGene00017640	F20D6.11	29.66	19.85	19.23	16.08	12.2	27.11	20.04	10.51	10.09	6.57
WBGene00008868	F15G9.5	6.43	7.07	9.03	1.71	1.42	4.49	4.65	6.28	4.37	1.42
WBGene00016799	C50C3.1	4.84	70.23	107.17	90.15	84.09	2.82	58.07	83.15	84.42	90.87
WBGene00009298	srz-58	0	0	0	0	0	0	0	0	0.4	0
WBGene00002004	hsf-1	22.11	37.49	66.56	97.67	109.77	24	45.54	81.33	96.37	98.68
WBGene00021303	Y32G9A.5	0	0	0	0	0	0	0	0	0	0
WBGene00045247	F54H12.8	0	0	0	0.14	0.36	0	0.22	0	0.37	0
WBGene00007001	tufm-2	80.78	84.38	85.13	102.18	110.93	55.74	93.54	103.62	97.56	110.59
WBGene00008558	F07H5.7	7.09	3.83	0	1.7	1.41	13.39	5.28	1.78	2.17	5.66
WBGene00001538	gcy-12	21.85	8.69	6.52	4.99	3.95	18.87	10.73	5.65	3.8	3.49
WBGene00020836	lgc-34	66.44	32.26	16.97	11.08	5.59	80.21	39.33	12.9	7.7	0.27
WBGene00011782	T15D6.8	0	0	0	0	0	0	0	0	0	0
WBGene00021293	Y25C1A.6	0	1.36	14.32	14.46	3.75	0	0	26.55	6.93	5.02
WBGene00015134	B0304.2	0	40.39	69.2	121.81	126.51	1.15	42.76	92.81	129.83	104.78
WBGene00010406	math-33	86.37	78.14	105.37	120.68	127.23	76.39	83.44	117.13	124.42	121.12
WBGene00045488	F57B1.9	1.38	8.26	3.87	4.94	3.64	0.48	8.11	4.32	9.83	0.61
WBGene00195249	F44E7.12	0	0	0	0	54.52	0	0	0	0	0
WBGene00007942	idh-2	128.4	50.34	46.2	34.91	28.94	112.18	54.27	41.41	33.55	30.52
WBGene00004203	swsn-1	15.28	11.85	23.47	59.34	55.98	12.95	14.67	60.66	67.31	56.2
WBGene00019568	K09D9.11	0	0	0.15	0	0.15	0	0	0.18	0.11	0
WBGene00008993	F21A3.3	20.59	36.04	10.85	10.27	6.81	26.98	29.27	11.86	5.25	1.52
WBGene00019653	K11G9.2	32.7	7.18	7.85	4.77	2.77	18.12	5.44	2	0.61	0.88
WBGene00002071	ile-2	141.74	76.73	71.16	59.6	53.22	137.06	76.18	67.98	55.71	41.71
WBGene00005681	sru-18	0	0.46	0	0	0	0	0	0	0	0
WBGene00005749	srw-2	0	0	0	0	0	0	0	0	0	0
WBGene00004087	ppk-1	57.14	57.02	87.06	95.16	107.14	63.16	60.99	91.96	93.4	97.78
WBGene00009998	klf-2	0	2.19	0	0	0	4.45	0	0	0	0
WBGene00007944	C34F6.10	24.18	12.59	6.73	4.4	4.77	23.49	15.05	6.55	5.69	3.76
WBGene00000903	daf-7	1.89	2.13	0.5	0.85	0.7	0.5	7.47	2.67	1.09	0
WBGene00001607	gln-6	7.45	322.79	725.73	916.75	1030.86	5.06	308.7	809.53	901.79	1002.55
WBGene00001932	his-58	61	33.36	43.07	27.64	35.27	42.26	73.02	26.06	92.04	74.55
WBGene00012324	rhy-1	30.17	23.83	19.2	6.3	5.08	30.74	19.07	10.01	6.97	4.54
WBGene00009319	mccc-1	257.37	188.34	173.89	120.94	95.87	193.06	190.22	128.2	104.08	101.57
WBGene00008582	F08G5.3	9.3	33.47	8.16	7.42	3.07	12.99	17.29	12.65	11.86	18.54
WBGene00011773	ttr-53	38.39	119.63	174.29	182.02	178.75	46.44	115.39	181.8	174.04	200.27
WBGene00009261	F30A10.2	67.53	2.25	0	0.75	0	74.73	3.49	0.79	0	0
WBGene00006596	top-3	5.11	16.7	24.03	32.49	33.61	4.82	15.52	29.08	34.65	37.91
WBGene00005321	srh-102	0	0	0	0	0	0	0	0	0	0
WBGene00044233	Y56A3A.36	16.86	11.54	27.01	25.43	31.12	16.97	16.31	27.96	36.14	32.29
WBGene00013026	Y49A3A.3	16.11	32.98	61.1	60.72	65.13	18.57	41.58	52.86	54.24	65.05
WBGene00000512	ckb-2	45.84	31.05	29.45	18.03	16.03	67.28	28.02	20.29	25.06	28.16
WBGene00003801	npp-15	17.5	34.42	55.09	89.97	95.6	18.57	38.18	85.01	90.19	97.45
WBGene00000453	ceh-32	0.68	5.83	19.4	23.45	7.95	1.79	4.44	35.11	37.3	12.01
WBGene00017639	F20D6.10	5.35	2.67	0	0.71	0.88	5.61	5.8	0.93	1.36	1.98
WBGene00020509	hex-1	33.75	60.98	78.24	69.26	108.28	36.69	63.02	61.08	60.65	68.48
WBGene00021490	Y40B10A.5	0.77	0	0	0	0.38	1.62	0	0	0	0
WBGene00022410	Y97E10C.1	265.33	0	0	0	0	0	0	0	0	0
WBGene00013806	Y116A8C.29	81.86	73.69	0	32.66	121.85	57.22	50.77	154.27	41.77	54.43
WBGene00006135	str-74	0	0	0.5	0	0	0	0	0.3	0	0
WBGene00021892	Y54G2A.28	3	5.14	7.6	16.36	16.54	3.46	5.31	16.79	17.93	17.37
WBGene00018546	F47C12.1	0.19	0.06	0.07	0.19	0.47	0.2	0	0.04	0.39	0.51
WBGene00020128	R193.2	19.26	21.74	11.6	3.07	1.4	16.6	23.26	4.49	1.12	0.28
WBGene00022461	NA	3.14	14.13	23.46	26.64	22.23	1.2	14.07	26.35	23.37	27.7
WBGene00001680	gpb-2	32.7	21.15	4.37	6.62	5.71	25.11	21	6.08	9.17	5.21
WBGene00022886	ZK1290.1	0	0	1.14	0	0	2.27	0	0	0	0
WBGene00017881	F28A12.4	1579.82	687.61	456.16	359.86	258.06	970.7	518.85	145.47	55.68	9.67
WBGene00003768	nlp-30	81.18	0	0	0	0	0	0	51	62.13	0
WBGene00011195	sao-1	77.04	137.14	192.47	187.5	176.5	54.45	153.8	168.55	224.58	169.77
WBGene00004190	pars-2	28.32	44.54	38.42	37.21	31.98	25.26	39.07	36.19	33.64	34.63
WBGene00012618	dct-10	0.15	0.4	0.31	0	0.22	0.16	0.28	0.09	0.23	0.2
WBGene00011558	T07A5.5	0	0	0	0	0	0	0	0	0	0
WBGene00008085	C44C10.4	6.52	14.32	31.05	27.78	24.19	6.01	8.01	18.51	28.34	23.23
WBGene00005059	sra-33	0	0.47	1.66	3.14	0.78	0.55	2.44	1.65	0	0
WBGene00021465	Y39G10AR.7	0.31	19.08	34.31	71.5	98.75	1.61	23.15	51.71	72.64	81.28
WBGene00003987	pes-23	0	26.18	16.04	7.48	7.01	0	38.44	8.03	8.53	5.06
WBGene00010296	dgat-2	175.37	34.79	24.44	22.55	28.28	168.66	30.56	74.96	55.09	31.8
WBGene00021897	ser-6	3.1	2.44	0	0.46	0.38	2.84	1.08	0.24	0	0
WBGene00020681	T22D1.2	0	0	0	0	0	0	0	0	0	0
WBGene00007552	C13C12.2	44.64	5.21	0.87	0.74	0	41.17	5	0	0	0.27
WBGene00044356	W02D7.12	0	0	9.36	0	2.2	0	0	0	0	0
WBGene00007877	C33A11.1	34.99	20.74	13.07	10.47	12.86	42.49	21.43	10.43	9.49	10.75
WBGene00021582	clec-71	0.94	1.13	1.32	0.56	0.47	0	0.29	0	0	0
WBGene00020833	T26C12.3	0	1.43	3.78	3.34	4.35	0	1.85	2.5	6.4	3.18
WBGene00020109	R151.6	134.78	150.42	183.88	161.86	140.61	143.24	165.75	146.71	138.48	148.53
WBGene00005969	srx-78	0	0	0	0	0	0	0	0	0	0
WBGene00010081	F55A11.8	5.22	61.07	112.2	146.77	170.89	3.28	67.97	146.86	160.56	161.69
WBGene00012589	nspe-4	0	0	0	0	34.9	0	0	44.18	107.66	233.82
WBGene00020392	knl-3	17.06	106.63	200.86	205.06	235.8	24.53	113.82	177.29	185.79	222.97
WBGene00005756	srw-9	0	0	0	0	0	0	0	0	0	0
WBGene00019356	K03B4.6	1.23	0.44	0	0	0	0.52	0.69	0.31	0	0
WBGene00016767	C49C8.3	4.68	12.63	27.11	34.99	48.74	2.45	34.81	44.07	53.7	51.31
WBGene00003572	ncx-7	17.93	24.3	11.21	5.31	2.25	11.98	27.68	2.48	0.75	0.26
WBGene00018879	F55D10.4	2.32	3.14	0.61	1.74	0	0.61	1.08	0.73	0	1.16
WBGene00013700	Y106G6D.3	0.75	0.23	0	0	0	0.26	0	0	0	0
WBGene00009556	F39B2.5	20.36	60.21	102.66	93.96	101.71	35.06	56.81	75.81	86.8	87.97
WBGene00017448	F14B8.6	102.42	50.45	11.71	4.63	3.6	109.4	52.14	14.87	6.66	4.18
WBGene00015553	trxr-1	88.67	106.31	119.22	129.8	124.48	99.21	114.86	127.51	122.79	141.17
WBGene00009980	F53F1.2	155.92	132.07	159.14	124.52	115.73	148.66	147.9	138.81	123.56	129.38
WBGene00008586	F08G12.2	25.76	25.04	52.66	58.26	60.32	24.84	33.55	50.8	60.72	55.14
WBGene00007343	C05E7.1	66.91	18.79	1.29	1.1	0	51.48	21.13	1.93	0.47	2.04
WBGene00007006	npr-3	4.67	1.53	0	0.25	0	2.23	1.98	0.53	0.33	0.28
WBGene00045234	Y26D4A.17	0	0	0	0	0	0	0	0	0	0
WBGene00010596	K06A4.6	0	0	0	0	0	0	0	0	0	0
WBGene00010664	K08E3.4	89.41	107.82	139.15	137.24	172.18	75.64	100.98	122.26	146.09	158.71
WBGene00008830	nhr-176	13.53	11.74	5.09	4.05	4.07	22.29	16.18	4.55	1.85	2.57
WBGene00017736	F23C8.7	3.66	1.32	1.16	1.1	0.54	4.61	0.68	0.23	1.12	0.24
WBGene00006368	sym-3	12.34	11.63	16.71	18.63	19.23	10.47	12.02	15.13	15.29	15.62
WBGene00018435	btb-9	29.22	14.87	6.03	6.08	3.15	24.64	14.77	3.19	0.49	1.69
WBGene00017141	EEED8.13	0	6.32	9.86	23.79	10.44	2.45	4.35	23.51	16.11	17.1
WBGene00003214	mel-32	2097.76	672.3	636.93	512.64	496.55	1743.55	576.62	495.96	456.11	474.12
WBGene00022019	sut-2	39.99	74.37	92.98	109.9	123.32	35.49	74.9	103.8	124.72	123.16
WBGene00017274	F08F8.9	41.91	93.25	127.74	143.14	154.93	46.42	103.97	143.51	157.25	165.04
WBGene00008318	C54G4.9	13.91	44.96	65.95	69.04	64.77	12.92	42.93	55	65.56	75.44
WBGene00004388	rnp-5	86.13	139.45	218.8	227.7	245.24	82.89	139.32	216.41	235.64	235.04
WBGene00206374	K10G6.9	0	0	0	456.29	226.99	0	0	287.39	116.72	202.79
WBGene00022012	Y59H11AR.4	90.61	23.26	8.84	5.22	3.33	79.51	23.41	4.43	2.05	2.01
WBGene00020236	lgc-1	0	1.56	0	0.26	0	0	0	0	0	0.58
WBGene00017168	F01F1.14	0	7.58	13.31	27.72	27.16	0	15.67	15.87	29	11.2
WBGene00020031	R12E2.2	57.25	129.63	143.02	136.36	144.08	53.16	113.04	135.03	145.48	142.5
WBGene00012284	W05H5.2	0	0	0	0	0	0	0	0	0	0
WBGene00003378	mml-1	32.05	25.66	18.57	19.4	24.83	36.17	24.36	19.52	19.57	20.01
WBGene00015256	B0554.3	0	0	0	0	0	0	0	0	0	0
WBGene00019770	M04F3.4	162.86	236.3	177.69	130.71	115.03	194.85	215.68	137.21	155.44	138.85
WBGene00017329	ugt-39	28.87	13.6	15.07	6.94	5.62	27.38	9.29	8.14	10.74	9.26
WBGene00007819	C30F2.5	11.66	11.37	6.14	4.07	4.34	9.17	15.36	4.27	2.97	1.94
WBGene00022481	srz-9	0.34	0	0	0	0	0	0	0	0	0
WBGene00015719	C13A2.2	0	0	0	0	0	0	0	0	0	0
WBGene00001875	his-1	0	0	0	0	0	0	0	0	0	0
WBGene00000687	col-113	112.04	42.49	0.5	1.43	0.47	104.97	32.38	2.1	1.09	0.32
WBGene00007466	C08H9.6	0	0.37	0	0	0	0	0	0	0	0
WBGene00044199	F57B1.8	0	0	0	0	0	0	0	0	0	0
WBGene00010555	K04C1.5	0.8	93.94	190.34	237.77	219.04	0	98.57	206.73	245.74	238.56
WBGene00016346	fbxa-120	0	8.46	5.57	13.71	7.29	0	6.56	11.07	9.44	10.15
WBGene00009949	F53A2.1	3.46	0.35	0.81	0.46	0.57	4.03	3.57	0.72	0.88	0.51
WBGene00044012	srxa-19	0	0.53	0	0	0	0	0	0	0.45	0
WBGene00021832	Y54E10A.12	2.29	44.7	68.44	66.44	79.6	3.47	48.57	61.11	74.06	71.11
WBGene00044004	C24A8.6	24.46	12.26	4.11	5.04	6.13	13.52	13.31	9.69	9.44	8.16
WBGene00016750	C48E7.2	19.75	66.26	71.62	80.26	86.4	22.85	69.19	68.79	74.2	88.5
WBGene00012488	clec-105	0	0	0	0	0	0	0	0	0	0
[truncated: 18,407 more rows]
