# Supplementary material for: Ubiquitin-Mediated Response to Microsporidia and Virus Infection in C. elegans
Source: PLoS Pathog. 2014 Jun 19;10(6):e1004200. doi: 10.1371/journal.ppat.1004200 (PMC4063957; doi:10.1371/journal.ppat.1004200)
Supplement: Table S5 — Gene sets used in GSEA analysis and their sources. (XLSX) [file ppat.1004200.s014.xlsx]

## Sheet: Gene List Sources
Table S5: Gene sets used in GSEA analysis and their sources.
Gene set description	Source: Reference & location of specific data	Number of genes in each set	Genes in current study dataset	Experimental conditions	Data type	Cutoffs	Significant correlation to N. parisii infection-regulated C. elegans gene expression at any timepoint?
UP 8h on S. aureus	Irazoqui et al 2010 (Table_S1)	189	187	Young adult fer-15(b26)ts;fem-1(hc17) grown at 25°C after 8 h of infection with S. aureus RN6390	C. elegans Affymetrix GeneChip	≥2-fold change, p≤0.01
DOWN 8h on S. aureus	Irazoqui et al 2010 (Table_S1)	198	198	Young adult fer-15(b26)ts;fem-1(hc17) grown at 25°C after 8 h of infection with S. aureus RN6390	C. elegans Affymetrix GeneChip	≥2-fold change, p≤0.01
UP 4h on P. aeruginosa PA14	Troemel et al 2006 (Table_S4)	320	300	Young adult fer-15(b26)ts;fem-1(hc17) grown at 25°C after 4 h of infection with P. aeruginosa PA14	C. elegans Affymetrix GeneChip	>2-fold change, p<0.01
DOWN 4h on P. aeruginosa PA14	Troemel et al 2006 (Table_S4)	129	112	Young adult fer-15(b26)ts;fem-1(hc17) grown at 25°C after 4 h of infection with P. aeruginosa PA14	C. elegans Affymetrix GeneChip	>2-fold change, p<0.01
UP 8h on P. aeruginosa PA14	Troemel et al 2006 (Table_S4)	281	261	Young adult fer-15(b26)ts;fem-1(hc17) grown at 25°C after 8 h of infection with P. aeruginosa PA14	C. elegans Affymetrix GeneChip	>2-fold change, p<0.01
DOWN 8h on P. aeruginosa PA14	Troemel et al 2006 (Table_S4)	247	219	Young adult fer-15(b26)ts;fem-1(hc17) grown at 25°C after 8 h of infection with P. aeruginosa PA14	C. elegans Affymetrix GeneChip	>2-fold change, p<0.01
UPREG by PMK-1 (in daf-2(e1368))	Troemel et al 2006 (Table_S2)	95	86	daf-2(e1368) and daf-2(e1368);pmk-1(km25)synchronized animals were grown at 15-16°C until L4, then shifted to 25°C for 6h	C. elegans Affymetrix GeneChip	>2-fold change, p<0.01
DOWNREG by PMK-1 (in daf-2(e1368))	Troemel et al 2006 (Table_S2)	45	42	daf-2(e1368) and daf-2(e1368);pmk-1(km25)synchronized animals were grown at 15-16°C until L4, then shifted to 25°C for 6h	C. elegans Affymetrix GeneChip	>2-fold change, p<0.01
UPREG by SEK-1 (in glp-4(bn2))	Troemel et al 2006 (Table_S3)	99	97	glp-4(bn2) and glp-4(bn2);sek-1(ag1) synchronized animals were grown at 20°C until L4, then shifted to 25°C for 24h	cDNA microarrays	>2-fold change, p<0.05
DOWNREG by SEK-1 (in glp-4(bn2))	Troemel et al 2006 (Table_S3)	6	5	glp-4(bn2) and glp-4(bn2);sek-1(ag1) synchronized animals were grown at 20°C until L4, then shifted to 25°C for 24h	cDNA microarrays	>2-fold change, p<0.05	NO
UP 4h on PA14 vs gacA	Troemel et al 2006 (Table_S5)	203	192	Young adult fer-15(b26)ts;fem-1(hc17) grown at 25°C after 4 h of infection with gacA mutant P. aeruginosa PA14	C. elegans Affymetrix GeneChip	>2-fold change, p<0.01	NO
DOWN 4h on PA14 vs gacA	Troemel et al 2006 (Table_S5)	84	80	Young adult fer-15(b26)ts;fem-1(hc17) grown at 25°C after 4 h of infection with gacA mutant P. aeruginosa PA14	C. elegans Affymetrix GeneChip	>2-fold change, p<0.01
UP 8h on PA14 vs gacA	Troemel et al 2006 (Table_S5)	172	162	Young adult fer-15(b26)ts;fem-1(hc17) grown at 25°C after 8 h of infection with gacA mutant P. aeruginosa PA14	C. elegans Affymetrix GeneChip	>2-fold change, p<0.01
DOWN 8h on PA14 vs gacA	Troemel et al 2006 (Table_S5)	183	173	Young adult fer-15(b26)ts;fem-1(hc17) grown at 25°C after 8 h of infection with gacA mutant P. aeruginosa PA14	C. elegans Affymetrix GeneChip	>2-fold change, p<0.01
UP 24h on Harposporium	Engelmann et al., 2011 (Table_S8)	550	515	fer-15 synchronized animals were grown at 25°C until L4 (36 to 38 hours) before being exposed to fungal spores and harvested 24 h later	RNA-seq	≥2 log2 fold change (at least 4 fold difference)*
DOWN 24h on Harposporium	Engelmann et al., 2011 (Table_S8)	258	241	fer-15 synchronized animals were grown at 25°C until L4 (36 to 38 hours) before being exposed to fungal spores and harvested 24 h later	RNA-seq	≥2 log2 fold change (at least 4 fold difference)*
UP 12h on D. coniospora	Engelmann et al., 2011 (Table_S7)	367	344	fer-15 synchronized animals were grown at 25°C until L4 (36 to 38 hours) before being exposed to fungal spores and harvested 12 h later	RNA-seq	≥2 log2 fold change (at least 4 fold difference)*
DOWN 12h on D. coniospora	Engelmann et al., 2011 (Table_S7)	242	224	fer-15 synchronized animals were grown at 25°C until L4 (36 to 38 hours) before being exposed to fungal spores and harvested 12 h later	RNA-seq	≥2 log2 fold change (at least 4 fold difference)*
UP on D. coniospora detected by at least 2 techniques	Engelmann et al., 2011 (Table_S18)	59	59	Genes shared between at least two datasets measuring response to 12 h D. coniospora infection	cDNA-arrays and/or RNA-seq and/or Oligo-arrays	n/a
UP on Cadmium	Huffman et al., 2004 (Table_S3)	577	500	glp-4(bn2) synchronized animals were grown at 20°C until L4, then plated on plates ±1 mM CdCl2 for 3 h	C. elegans Affymetrix GeneChip	(i)FOCUS interest score > 7.0, (ii) mean expression level in treatment or control >100, and (iii) log-value contrast P value < 0.01
DOWN on Cadmium	Huffman et al., 2004 (Table_S3)	505	437	glp-4(bn2) synchronized animals were grown at 20°C until L4, then plated on plates ±1 mM CdCl2 for 3 h	C. elegans Affymetrix GeneChip	(i)FOCUS interest score > 7.0, (ii) mean expression level in treatment or control >100, and (iii) log-value contrast P value < 0.01
UP on Cry5B	Huffman et al., 2004 (Table_S2)	507	451	glp-4(bn2) synchronized animals were grown at 20°C until L4, then fed E. coli expressing Cry5B or control E. coli for 3 h	C. elegans Affymetrix GeneChip	(i)FOCUS interest score > 7.0, (ii) mean expression level in treatment or control >100, and (iii) log-value contrast P value < 0.01
DOWN on Cry5B	Huffman et al., 2004 (Table_S2)	584	522	glp-4(bn2) synchronized animals were grown at 20°C until L4, then fed E. coli expressing Cry5B or control E. coli for 3 h	C. elegans Affymetrix GeneChip	(i)FOCUS interest score > 7.0, (ii) mean expression level in treatment or control >100, and (iii) log-value contrast P value < 0.01
UP on oxidative stress in N2	Shin et al., 2011 (Table_S2)	322	312	Adult N2 animals grown at 20°C were resuspended in PBS ± 200 mM paraquat for 3 h at 25°C	RNA-seq	> 0.7 log2 fold change (at least ~1.5 fold difference), p<0.01
DOWN on oxidative stress in N2	Shin et al., 2011 (Table_S2)	175	163	Adult N2 animals grown at 20°C were resuspended in PBS ± 200 mM paraquat for 3 h at 25°C	RNA-seq	> 0.7 log2 fold change (at least ~1.5 fold difference), p<0.01
UP on heat-shock	Mongkoldhumrongkul et al., 2010, Table_S1	708	646	Synchronized N2 L1s after 24 h at 20°C or 30°C (needle control: passed through needle of bio-electrospray device without applied voltage).	C. elegans Affymetrix GeneChip	≥2-fold change, q≤0.05
DOWN on heat-shock	Mongkoldhumrongkul et al., 2010, Table_S1	90	90	Synchronized N2 L1s after 24 h at 20°C or 30°C (needle control: passed through needle of bio-electrospray device without applied voltage).	C. elegans Affymetrix GeneChip	≥2-fold change, q≤0.05
DAF-16 upregulated	Murphy et al., 2003, Table_S1	247	239	Class 1 genes: genes induced in DAF-2 pathway mutants and in daf-2(RNAi) animals but repressed in daf-16(RNAi); daf-2(RNAi) animals.	cDNA microarrays
DAF-16 downregulated	Murphy et al., 2003, Table_S1	241	229	Class 2 genes: opposite profile to Class 1 genes (above).	cDNA microarrays
UP on Orsay in N2	Sarkies et al., 2013, Table_S1	32	31	C.elegans were grown at 20°C on E. coli strain HB101. Uninfected animals were picked as L4s. Virus or control solution was added after 24 hrs and RNA was harvested 4 days later.	C. elegans Affymetrix GeneChip	≥2-fold change, on average across biological replicates, Student’s t-test, P-value of <0.05
DOWN on Orsay in N2	Sarkies et al., 2013, Table_S1	16	15	C.elegans were grown at 20°C on E. coli strain HB101. Uninfected animals were picked as L4s. Virus or control solution was added after 24 hrs and RNA was harvested 4 days later.	C. elegans Affymetrix GeneChip	≥2-fold change, on average across biological replicates, Student’s t-test, P-value of <0.05
UP on Orsay in N2 and rde-1 but unaltered in JU1580	Sarkies et al., 2013, Table_S4	23	23	C.elegans were grown at 20°C on E. coli strain HB101. Uninfected animals were picked as L4s. Virus or control solution was added after 24 hrs and RNA was harvested 4 days later.	C. elegans Affymetrix GeneChip	≥2-fold change, on average across biological replicates, Student’s t-test, P-value of <0.05

## Sheet: Microarray Gene Sets
Table S5: Gene sets used in GSEA analysis and their sources.
UP 8h on S. aureus	DOWN 8h on S. aureus	UP 4h on P. aeruginosa PA14	DOWN 4h on P. aeruginosa PA14	UP 8h on P. aeruginosa PA14	DOWN 8h on P. aeruginosa PA14	UPREG by PMK-1 (in daf-2(e1368))	DOWNREG by PMK-1 (in daf-2(e1368))	UPREG by SEK-1 (in glp-4(bn2))	DOWNREG by SEK-1 (in glp-4(bn2))	UP 4h on PA14 vs gacA	DOWN 4h on PA14 vs gacA	UP 8h on PA14 vs gacA	DOWN 8h on PA14 vs gacA	UP 24h on Harposporium	DOWN 24h on Harposporium	UP 12h on D. coniospora	DOWN 12h on D. coniospora	UP on D. coniospora detected by at least 2 techniques	UP on Cadmium	DOWN on Cadmium	UP on Cry5B	DOWN on Cry5B	UP on oxidative stress in N2	DOWN on oxidative stress in N2	UP on heat-shock	DOWN on heat-shock	DAF-16 upregulated	DAF-16 downregulated	Orsay UP in N2 and rde-1 but unaltered in JU1580	Orsay UP in N2	Orsay DOWN in N2
Irazoqui et al 2010 (Table_S1)	Irazoqui et al 2010 (Table_S1)	Troemel et al 2006 (Table_S4)	Troemel et al 2006 (Table_S4)	Troemel et al 2006 (Table_S4)	Troemel et al 2006 (Table_S4)	Troemel et al 2006 (Table_S2)	Troemel et al 2006 (Table_S2)	Troemel et al 2006 (Table_S3)	Troemel et al 2006 (Table_S3)	Troemel et al 2006 (Table_S5)	Troemel et al 2006 (Table_S5)	Troemel et al 2006 (Table_S5)	Troemel et al 2006 (Table_S5)	Engelmann et al., 2011 (Table_S8)	Engelmann et al., 2011 (Table_S8)	Engelmann et al., 2011 (Table_S7)	Engelmann et al., 2011 (Table_S7)	Engelmann et al., 2011 (Table_S18)	Huffman et al., 2004 (Table_S3)	Huffman et al., 2004 (Table_S3)	Huffman et al., 2004 (Table_S2)	Huffman et al., 2004 (Table_S2)	Shin et al., 2011 (Table_S2)	Shin et al., 2011 (Table_S2)	Mongkoldhumrongkul et al., 2010, Table_S1	Mongkoldhumrongkul et al., 2010, Table_S1	Murphy et al., 2003, Table_S1	Murphy et al., 2003, Table_S1	Sarkies et al., 2012, Table_S4	Sarkies et al., 2013, Table_S1	Sarkies et al., 2013, Table_S1
WBGene00001477	WBGene00011870	WBGene00007864	WBGene00009057	WBGene00015574	WBGene00017126	WBGene00008584	WBGene00015403	WBGene00009429	WBGene00008862	WBGene00016845	WBGene00004989	WBGene00018708	WBGene00000669	WBGene00010289	WBGene00012246	WBGene00000555	WBGene00006224	WBGene00003767	WBGene00011344	WBGene00018934	WBGene00000022	WBGene00045272	WBGene00006436	WBGene00007684	WBGene00015227	WBGene00017132	WBGene00007072	WBGene00001533	WBGene00007134	WBGene00003222	WBGene00002116
WBGene00022040	WBGene00000217	WBGene00016783	WBGene00007808	WBGene00021979	WBGene00008707	WBGene00015660	WBGene00005282	WBGene00007875	WBGene00010818	WBGene00015574	WBGene00015141	WBGene00015574	WBGene00012445	WBGene00018822	WBGene00020532	WBGene00017695	WBGene00023499	WBGene00005000	WBGene00011737	WBGene00006928	WBGene00000067	WBGene00044696	WBGene00000029	WBGene00022336	WBGene00014046	WBGene00006820	WBGene00015042	WBGene00000099	WBGene00007658	WBGene00004622	WBGene00003766
WBGene00016670	WBGene00017063	WBGene00018760	WBGene00015141	WBGene00020760	WBGene00015172	WBGene00015933	WBGene00007961	WBGene00018910	WBGene00015403	WBGene00013090	WBGene00001774	WBGene00013090	WBGene00008802	WBGene00010003	WBGene00009950	WBGene00012598	WBGene00009363	WBGene00001990	WBGene00000370	WBGene00009259	WBGene00000200	WBGene00044318	WBGene00004099	WBGene00004447	WBGene00002018	WBGene00009084	WBGene00015044	WBGene00015028	WBGene00007659	WBGene00007097	WBGene00007324
WBGene00021582	WBGene00012280	WBGene00018646	WBGene00007605	WBGene00013090	WBGene00012722	WBGene00015660	WBGene00012265	WBGene00015933	WBGene00003093	WBGene00021979	WBGene00018250	WBGene00021979	WBGene00010135	WBGene00019160	WBGene00013648	WBGene00005597	WBGene00001765	WBGene00000556	WBGene00021883	WBGene00021248	WBGene00000219	WBGene00022813	WBGene00000030	WBGene00004474	WBGene00007660	WBGene00004701	WBGene00015052	WBGene00015112	WBGene00008067	WBGene00007134	WBGene00007875
WBGene00013900	WBGene00008354	WBGene00010123	WBGene00021337	WBGene00018760	WBGene00000169	WBGene00008495	WBGene00016862	WBGene00010123	WBGene00012683	WBGene00007864	WBGene00004062	WBGene00012583	WBGene00018206	WBGene00017466	WBGene00013954	WBGene00005735	WBGene00010683	WBGene00000557	WBGene00007010	WBGene00021427	WBGene00000273	WBGene00022783	WBGene00000930	WBGene00022783	WBGene00008862	WBGene00004122	WBGene00015067	WBGene00007153	WBGene00008068	WBGene00007658	WBGene00009110
WBGene00019779	WBGene00001713	WBGene00015932	WBGene00021743	WBGene00009914	WBGene00001620	WBGene00015933	WBGene00005207	WBGene00003091	WBGene00014046	WBGene00007366	WBGene00013207	WBGene00003999	WBGene00008953	WBGene00010422	WBGene00019961	WBGene00018272	WBGene00020863	WBGene00011831	WBGene00008852	WBGene00001501	WBGene00000292	WBGene00022765	WBGene00004264	WBGene00021350	WBGene00008477	WBGene00004502	WBGene00002048	WBGene00002178	WBGene00008069	WBGene00007659	WBGene00011154
WBGene00008167	WBGene00000707	WBGene00001786	WBGene00018488	WBGene00013901	WBGene00016003	WBGene00003091	WBGene00016872	WBGene00008584		WBGene00021585	WBGene00000673	WBGene00016845	WBGene00001713	WBGene00017361	WBGene00019961	WBGene00018601	WBGene00009467	WBGene00003771	WBGene00006699	WBGene00001404	WBGene00000293	WBGene00022722	WBGene00004174	WBGene00004495	WBGene00021580	WBGene00012261	WBGene00015116	WBGene00015259	WBGene00008267	WBGene00007660	WBGene00011284
WBGene00019644	WBGene00000755	WBGene00009914	WBGene00021105	WBGene00021262	WBGene00010145	WBGene00008492	WBGene00017612	WBGene00010745		WBGene00015932	WBGene00011105	WBGene00011799	WBGene00018174	WBGene00022578	WBGene00010775	WBGene00044900	WBGene00012415	WBGene00012185	WBGene00012712	WBGene00019957	WBGene00000294	WBGene00022549	WBGene00004394	WBGene00020275	WBGene00007303	WBGene00011156	WBGene00003096	WBGene00007215	WBGene00008269	WBGene00008067	WBGene00011672
WBGene00010790	WBGene00011779	WBGene00020760	WBGene00021645	WBGene00003999	WBGene00020007	WBGene00010128	WBGene00020739	WBGene00011190		WBGene00016783	WBGene00013904	WBGene00007366	WBGene00007536	WBGene00011456	WBGene00018651	WBGene00015046	WBGene00022225	WBGene00013691	WBGene00010736	WBGene00009092	WBGene00000393	WBGene00022515	WBGene00019021	WBGene00004512	WBGene00015605	WBGene00000996	WBGene00007336	WBGene00006342	WBGene00009166	WBGene00008068	WBGene00013516
WBGene00010062	WBGene00000115	WBGene00021979	WBGene00007981	WBGene00012583	WBGene00008499	WBGene00011979	WBGene00007342	WBGene00010659		WBGene00018707	WBGene00016274	WBGene00009428	WBGene00022591	WBGene00021709	WBGene00007992	WBGene00015046	WBGene00018028	WBGene00012483	WBGene00018145	WBGene00014054	WBGene00000503	WBGene00022490	WBGene00021095	WBGene00004513	WBGene00015593	WBGene00019510	WBGene00004927	WBGene00015400	WBGene00009167	WBGene00008069	WBGene00015044
WBGene00011321	WBGene00019977	WBGene00019564	WBGene00016957	WBGene00007811	WBGene00011407	WBGene00019090	WBGene00013791	WBGene00019737		WBGene00019564	WBGene00007516	WBGene00011494	WBGene00006928	WBGene00044457	WBGene00007181	WBGene00000558	WBGene00012473	WBGene00013008	WBGene00008621	WBGene00007000	WBGene00000503	WBGene00022490	WBGene00019839	WBGene00009078	WBGene00006650	WBGene00004755	WBGene00001564	WBGene00004795	WBGene00009168	WBGene00008267	WBGene00015476
WBGene00014046	WBGene00001000	WBGene00021796	WBGene00011407	WBGene00007366	WBGene00012293	WBGene00019388	WBGene00017869	WBGene00007873		WBGene00007506	WBGene00000989	WBGene00018343	WBGene00014030	WBGene00044482	WBGene00017729	WBGene00000560	WBGene00012914	WBGene00003080	WBGene00009692	WBGene00006927	WBGene00000512	WBGene00022464	WBGene00016161	WBGene00006039	WBGene00007872	WBGene00000875	WBGene00007363	WBGene00006929	WBGene00009169	WBGene00009166	WBGene00016596
WBGene00006418	WBGene00012457	WBGene00012583	WBGene00000169	WBGene00010123	WBGene00003474	WBGene00044642	WBGene00005913	WBGene00010128		WBGene00011494	WBGene00010005	WBGene00021464	WBGene00001428	WBGene00021718	WBGene00009826	WBGene00002103	WBGene00011874	WBGene00015046	WBGene00000783	WBGene00006928	WBGene00000522	WBGene00022394	WBGene00002017	WBGene00009118	WBGene00011231	WBGene00022159	WBGene00004932	WBGene00007319	WBGene00009170	WBGene00009167	WBGene00017695
WBGene00016017	WBGene00008333	WBGene00015574	WBGene00003764	WBGene00007864	WBGene00000601	WBGene00021872	WBGene00009857	WBGene00011979		WBGene00021262	WBGene00007963	WBGene00016783	WBGene00015449	WBGene00009398	WBGene00011669	WBGene00002094	WBGene00013007	WBGene00003766	WBGene00011733	WBGene00017691	WBGene00000522	WBGene00022232	WBGene00000683	WBGene00004438	WBGene00010206	WBGene00016607	WBGene00007425	WBGene00007320	WBGene00012091	WBGene00009168	WBGene00019113
WBGene00016669	WBGene00019772	WBGene00021585	WBGene00008905	WBGene00019644	WBGene00015141	WBGene00018971	WBGene00012592	WBGene00007867		WBGene00009914	WBGene00019977	WBGene00017673	WBGene00020527	WBGene00000656	WBGene00020069	WBGene00010069	WBGene00013007	WBGene00007499	WBGene00012766	WBGene00009259	WBGene00000534	WBGene00022166	WBGene00002019	WBGene00004456	WBGene00012961	WBGene00013038	WBGene00015596	WBGene00015469	WBGene00013634	WBGene00009169	WBGene00022415
WBGene00009778	WBGene00014206	WBGene00016577	WBGene00044697	WBGene00015932	WBGene00008607	WBGene00007875	WBGene00010292	WBGene00011668		WBGene00009428	WBGene00002348	WBGene00020760	WBGene00019731	WBGene00018562	WBGene00008972	WBGene00007682	WBGene00019908	WBGene00015755	WBGene00007855	WBGene00019168	WBGene00000545	WBGene00022159	WBGene00002020	WBGene00022075	WBGene00016576	WBGene00001814	WBGene00015598	WBGene00007362	WBGene00015225	WBGene00009170	WBGene00014308
WBGene00009226	WBGene00003860	WBGene00019644	WBGene00008068	WBGene00016783	WBGene00001163	WBGene00003767	WBGene00019590	WBGene00015660		WBGene00018725	WBGene00001428	WBGene00016785	WBGene00008596	WBGene00012668	WBGene00000185	WBGene00018727	WBGene00006139	WBGene00007608	WBGene00011292	WBGene00018934	WBGene00000552	WBGene00022053	WBGene00022680	WBGene00004488	WBGene00007132	WBGene00008548	WBGene00007440	WBGene00000479	WBGene00016281	WBGene00011604
WBGene00011596	WBGene00000668	WBGene00013901	WBGene00001774	WBGene00020579	WBGene00009658	WBGene00010124	WBGene00017094	WBGene00010127		WBGene00021977	WBGene00009830	WBGene00015695	WBGene00008707	WBGene00018182	WBGene00001984	WBGene00022528	WBGene00021974	WBGene00015907	WBGene00018729	WBGene00001921	WBGene00000552	WBGene00022047	WBGene00002015	WBGene00019680	WBGene00009710	WBGene00000967	WBGene00007458	WBGene00003813	WBGene00018345	WBGene00012591
WBGene00001391	WBGene00011000	WBGene00018707	WBGene00016598	WBGene00011494	WBGene00018146	WBGene00008493	WBGene00013755	WBGene00017490		WBGene00012583	WBGene00004020	WBGene00008577	WBGene00000628	WBGene00018569	WBGene00011700	WBGene00020325	WBGene00005999	WBGene00015918	WBGene00012294	WBGene00006929	WBGene00000777	WBGene00022046	WBGene00008851	WBGene00022497	WBGene00016332	WBGene00009274	WBGene00007452	WBGene00007430	WBGene00020228	WBGene00015225
WBGene00002012	WBGene00022683	WBGene00008602	WBGene00018488	WBGene00011799	WBGene00020516	WBGene00006418	WBGene00005184	WBGene00018971		WBGene00020578	WBGene00008205	WBGene00010790	WBGene00008186	WBGene00017091	WBGene00009039	WBGene00003879	WBGene00005189	WBGene00007658	WBGene00019120	WBGene00001921	WBGene00000777	WBGene00021872	WBGene00000251	WBGene00004449	WBGene00001858	WBGene00010057	WBGene00000424	WBGene00007455	WBGene00021979	WBGene00015227
WBGene00013980	WBGene00018946	WBGene00021262	WBGene00019730	WBGene00016785	WBGene00008375	WBGene00020156	WBGene00020590	WBGene00007864		WBGene00007228	WBGene00003764	WBGene00009914	WBGene00001784	WBGene00014082	WBGene00000185	WBGene00020250	WBGene00012597	WBGene00016299	WBGene00021079	WBGene00001921	WBGene00000783	WBGene00021852	WBGene00020560	WBGene00003370	WBGene00012091	WBGene00008357	WBGene00003778	WBGene00007447	WBGene00022375	WBGene00015602
WBGene00020700	WBGene00003474	WBGene00019404	WBGene00009830	WBGene00018646	WBGene00016782	WBGene00010659	WBGene00010798	WBGene00010050		WBGene00021464	WBGene00011407	WBGene00019146	WBGene00020315	WBGene00011822	WBGene00001122	WBGene00014173	WBGene00013054	WBGene00001910	WBGene00012813	WBGene00020107	WBGene00000783	WBGene00021829	WBGene00044724	WBGene00016178	WBGene00001772	WBGene00011796	WBGene00007651	WBGene00000522	WBGene00022476	WBGene00016281
WBGene00015044	WBGene00000669	WBGene00008678	WBGene00008375	WBGene00009428	WBGene00008565	WBGene00012778	WBGene00168402	WBGene00009396		WBGene00020760	WBGene00011340	WBGene00004000	WBGene00019097	WBGene00018347	WBGene00013152	WBGene00005082	WBGene00006224	WBGene00008591	WBGene00019121	WBGene00018951	WBGene00000831	WBGene00021800	WBGene00000711	WBGene00002061	WBGene00012664	WBGene00019141	WBGene00003097	WBGene00004103	WBGene00044708	WBGene00017031
WBGene00008621	WBGene00007142	WBGene00007366	WBGene00007331	WBGene00010019	WBGene00004130	WBGene00009429	WBGene00005516	WBGene00007872		WBGene00003999	WBGene00015141	WBGene00019659	WBGene00010189	WBGene00017762	WBGene00022567	WBGene00013655	WBGene00006109	WBGene00017305	WBGene00012813	WBGene00020915	WBGene00000841	WBGene00021647	WBGene00000252	WBGene00013887	WBGene00015152	WBGene00011181	WBGene00015947	WBGene00003224		WBGene00018345
WBGene00020386	WBGene00004173	WBGene00008477	WBGene00002348	WBGene00018708	WBGene00016781	WBGene00003736	WBGene00021941	WBGene00007153		WBGene00001754	WBGene00011753	WBGene00012923	WBGene00001604	WBGene00022256	WBGene00015142	WBGene00018111	WBGene00016855	WBGene00017340	WBGene00003473	WBGene00017691	WBGene00000843	WBGene00021503	WBGene00021627	WBGene00006572	WBGene00012571	WBGene00018488	WBGene00007677	WBGene00007508		WBGene00020228
WBGene00015052	WBGene00009383	WBGene00001754	WBGene00010189	WBGene00001786	WBGene00000557	WBGene00010659	WBGene00020551	WBGene00018643		WBGene00008477	WBGene00006366	WBGene00010019	WBGene00022499	WBGene00007156	WBGene00020069	WBGene00003770	WBGene00012346	WBGene00017695	WBGene00018261	WBGene00001423	WBGene00000910	WBGene00021427	WBGene00006950	WBGene00020738	WBGene00004509	WBGene00012487	WBGene00016052	WBGene00007509		WBGene00021081
WBGene00001158	WBGene00012777	WBGene00020578	WBGene00016083	WBGene00021585	WBGene00015142	WBGene00001387	WBGene00009170	WBGene00008390		WBGene00015455	WBGene00008560	WBGene00020579	WBGene00005506	WBGene00020373	WBGene00017650	WBGene00020888	WBGene00009248	WBGene00045392	WBGene00018413	WBGene00004259	WBGene00000910	WBGene00021427	WBGene00002018	WBGene00016658	WBGene00002026	WBGene00019148	WBGene00016097	WBGene00007533		WBGene00021979
WBGene00008392	WBGene00000656	WBGene00013090	WBGene00018138	WBGene00019146	WBGene00010504	WBGene00019311	WBGene00021036	WBGene00018970		WBGene00010790	WBGene00012007	WBGene00022375	WBGene00020674	WBGene00022652	WBGene00018649	WBGene00044293	WBGene00018810	WBGene00045393	WBGene00000783	WBGene00015141	WBGene00000977	WBGene00021347	WBGene00002016	WBGene00007880	WBGene00018910	WBGene00008669	WBGene00023417	WBGene00015710		WBGene00022375
WBGene00007919	WBGene00021222	WBGene00016577	WBGene00016631	WBGene00019779	WBGene00009629	WBGene00002088	WBGene00003094	WBGene00001387		WBGene00012923	WBGene00011753	WBGene00021585	WBGene00004932	WBGene00020363	WBGene00013754	WBGene00000556	WBGene00010753	WBGene00017838	WBGene00002019	WBGene00014562	WBGene00000985	WBGene00021337	WBGene00018737	WBGene00011119	WBGene00011763	WBGene00022176	WBGene00003552	WBGene00007602		WBGene00022476
WBGene00000782	WBGene00016431	WBGene00010019	WBGene00020921	WBGene00007506	WBGene00009956	WBGene00021518	WBGene00001399	WBGene00017498		WBGene00018646	WBGene00017962	WBGene00011330	WBGene00003983	WBGene00003237	WBGene00013754	WBGene00000556	WBGene00008798	WBGene00018724	WBGene00021876	WBGene00019644	WBGene00001208	WBGene00021335	WBGene00017998	WBGene00017691	WBGene00002015	WBGene00010785	WBGene00016172	WBGene00015802		WBGene00023483
WBGene00000176	WBGene00003091	WBGene00015455	WBGene00009677	WBGene00018707	WBGene00018393	WBGene00008494	WBGene00010442	WBGene00022645		WBGene00016785	WBGene00021645	WBGene00021709	WBGene00000602	WBGene00016785	WBGene00013555	WBGene00009964	WBGene00013929	WBGene00018731	WBGene00021331	WBGene00019537	WBGene00001371	WBGene00021325	WBGene00044109	WBGene00004434	WBGene00021081	WBGene00008803	WBGene00001852	WBGene00015814		WBGene00044708
WBGene00013101	WBGene00003658	WBGene00007811	WBGene00009628	WBGene00012923	WBGene00003762	WBGene00003528	WBGene00009831	WBGene00011487		WBGene00010019	WBGene00001430	WBGene00018725	WBGene00022245	WBGene00012042	WBGene00006526	WBGene00009969	WBGene00013972	WBGene00010005	WBGene00004502	WBGene00017765	WBGene00001390	WBGene00021321	WBGene00000748	WBGene00004481	WBGene00012239	WBGene00017548	WBGene00016296	WBGene00007626		WBGene00045401
WBGene00003094	WBGene00013083	WBGene00009397	WBGene00004020	WBGene00008584	WBGene00021817	WBGene00003769	WBGene00014098	WBGene00009488		WBGene00008602	WBGene00017881	WBGene00016845	WBGene00000601	WBGene00015376	WBGene00019038	WBGene00017509	WBGene00013930	WBGene00010135	WBGene00011735	WBGene00021768	WBGene00001425	WBGene00021286	WBGene00001725	WBGene00002064	WBGene00012783	WBGene00004237	WBGene00007919	WBGene00006126
WBGene00007957	WBGene00008101	WBGene00010745	WBGene00003986	WBGene00019779	WBGene00015043	WBGene00022644	WBGene00001778	WBGene00011487		WBGene00010126	WBGene00012834	WBGene00007506	WBGene00020078	WBGene00007551	WBGene00003551	WBGene00018608	WBGene00006080	WBGene00010596	WBGene00000915	WBGene00017300	WBGene00001496	WBGene00021248	WBGene00008448	WBGene00009688	WBGene00005003	WBGene00017435	WBGene00016407	WBGene00007656
WBGene00018731	WBGene00021136	WBGene00009428	WBGene00007375	WBGene00021464	WBGene00011707	WBGene00021290	WBGene00014098	WBGene00009431		WBGene00012661	WBGene00020128	WBGene00021262	WBGene00005256	WBGene00010526	WBGene00001147	WBGene00011549	WBGene00005893	WBGene00010790	WBGene00017834	WBGene00004014	WBGene00001577	WBGene00021248	WBGene00022679	WBGene00019607	WBGene00018303	WBGene00021427	WBGene00016506	WBGene00015933
WBGene00021583	WBGene00020304	WBGene00020579	WBGene00009626	WBGene00008577	WBGene00006787	WBGene00003530	WBGene00012009	WBGene00021518		WBGene00018707	WBGene00006206	WBGene00012451	WBGene00022642	WBGene00006288	WBGene00013495	WBGene00018600	WBGene00005324	WBGene00011134	WBGene00010941	WBGene00008607	WBGene00001691	WBGene00021236	WBGene00019236	WBGene00004498	WBGene00005582	WBGene00004808	WBGene00008040	WBGene00015940
WBGene00021167	WBGene00007947	WBGene00008988	WBGene00007954	WBGene00015455	WBGene00016027	WBGene00007954	WBGene00015052	WBGene00015932		WBGene00021796	WBGene00008260	WBGene00018760	WBGene00020022	WBGene00015896	WBGene00020078	WBGene00007804	WBGene00002096	WBGene00011446	WBGene00019170	WBGene00006930	WBGene00001764	WBGene00021190	WBGene00018656	WBGene00007449	WBGene00016088	WBGene00013426	WBGene00043187	WBGene00016061
WBGene00007811	WBGene00001243	WBGene00018725	WBGene00020315	WBGene00019644	WBGene00012722	WBGene00012535	WBGene00012814	WBGene00008486		WBGene00019146	WBGene00009626	WBGene00018729	WBGene00008333	WBGene00021279	WBGene00013479	WBGene00010005	WBGene00007672	WBGene00020943	WBGene00012606	WBGene00001840	WBGene00001770	WBGene00021159	WBGene00018969	WBGene00016741	WBGene00015602	WBGene00018470	WBGene00008100	WBGene00007717
WBGene00018384	WBGene00000118	WBGene00007506	WBGene00019208	WBGene00019967	WBGene00000602	WBGene00003099	WBGene00014046	WBGene00002273		WBGene00021876	WBGene00001244	WBGene00016845	WBGene00011000	WBGene00019565	WBGene00000742	WBGene00010005	WBGene00013589	WBGene00012831	WBGene00008229	WBGene00020636	WBGene00001879	WBGene00021133	WBGene00019168	WBGene00022821	WBGene00015776	WBGene00002033	WBGene00000981	WBGene00016103
WBGene00020326	WBGene00004932	WBGene00007228	WBGene00015403	WBGene00016577	WBGene00005891	WBGene00017041	WBGene00021227	WBGene00022644		WBGene00018708	WBGene00008390	WBGene00019660	WBGene00018811	WBGene00016215	WBGene00000631	WBGene00044687	WBGene00022747	WBGene00021710	WBGene00003588	WBGene00017075	WBGene00001978	WBGene00021070	WBGene00022382	WBGene00004497	WBGene00019779	WBGene00004133	WBGene00016670	WBGene00016120
WBGene00001523	WBGene00012615	WBGene00008584	WBGene00006351	WBGene00019564	WBGene00012727	WBGene00008960	WBGene00021219	WBGene00008495		WBGene00009724	WBGene00008354	WBGene00021978	WBGene00000683	WBGene00018517	WBGene00020141	WBGene00009963	WBGene00021230	WBGene00014173	WBGene00044728	WBGene00020029	WBGene00002008	WBGene00021055	WBGene00001716	WBGene00008211	WBGene00013898	WBGene00004190	WBGene00016716	WBGene00016118
WBGene00018267	WBGene00008944	WBGene00021977	WBGene00016957	WBGene00018729	WBGene00008839	WBGene00022644	WBGene00044734	WBGene00011330		WBGene00018729	WBGene00008341	WBGene00017093	WBGene00001633	WBGene00013120	WBGene00006960	WBGene00006208	WBGene00008303	WBGene00015150	WBGene00012185	WBGene00012205	WBGene00002015	WBGene00021026	WBGene00010468	WBGene00019630	WBGene00009168	WBGene00007807	WBGene00016728	WBGene00007833
WBGene00021581	WBGene00001604	WBGene00003999	WBGene00020741	WBGene00022375	WBGene00003473	WBGene00018268	WBGene00021222	WBGene00014253		WBGene00017726	WBGene00001243	WBGene00020578	WBGene00008963	WBGene00018380	WBGene00010880	WBGene00016300	WBGene00015387	WBGene00007430	WBGene00019686	WBGene00013379	WBGene00002019	WBGene00020932	WBGene00011522	WBGene00017925	WBGene00008841	WBGene00022283	WBGene00016848	WBGene00016326
WBGene00009773	WBGene00018885	WBGene00018707	WBGene00018393	WBGene00019659	WBGene00020516	WBGene00007460	WBGene00021219	WBGene00010125		WBGene00013898	WBGene00016714	WBGene00013901	WBGene00012428	WBGene00010183	WBGene00009022	WBGene00008243	WBGene00044406	WBGene00007554	WBGene00011480	WBGene00009943	WBGene00002036	WBGene00020915	WBGene00000649	WBGene00002269	WBGene00017329	WBGene00008107	WBGene00000551	WBGene00007864
WBGene00003093	WBGene00010273	WBGene00016785	WBGene00020739	WBGene00018724	WBGene00012722	WBGene00008113	WBGene00006539	WBGene00021503		WBGene00020579	WBGene00021742	WBGene00018724	WBGene00000557	WBGene00012965	WBGene00020802	WBGene00008960	WBGene00009359	WBGene00016250	WBGene00012813	WBGene00017119	WBGene00002036	WBGene00020909	WBGene00022765	WBGene00004499	WBGene00011894	WBGene00000616	WBGene00016845	WBGene00007873
WBGene00016845	WBGene00010904	WBGene00019644	WBGene00018174	WBGene00010125	WBGene00012445	WBGene00007460		WBGene00007833		WBGene00018760	WBGene00019495	WBGene00018707	WBGene00001478	WBGene00021136	WBGene00019793	WBGene00010931	WBGene00016517	WBGene00006353	WBGene00001008	WBGene00008499	WBGene00002058	WBGene00020895	WBGene00000626	WBGene00021904	WBGene00002020	WBGene00000780	WBGene00016875	WBGene00007875
WBGene00016119	WBGene00015695	WBGene00012961	WBGene00017880	WBGene00003092	WBGene00020921	WBGene00015362		WBGene00014138		WBGene00003653	WBGene00001699	WBGene00011801	WBGene00005292	WBGene00008478	WBGene00020045	WBGene00016527	WBGene00015260	WBGene00008825	WBGene00019620	WBGene00015676	WBGene00002094	WBGene00020847	WBGene00000636	WBGene00010958	WBGene00019780	WBGene00017771	WBGene00000781	WBGene00007876
WBGene00012947	WBGene00010504	WBGene00011494	WBGene00013904	WBGene00018725	WBGene00015756	WBGene00022645		WBGene00009430		WBGene00014063	WBGene00021731	WBGene00015932	WBGene00019655	WBGene00015421	WBGene00012455	WBGene00010931	WBGene00015416	WBGene00018013	WBGene00004897	WBGene00001244	WBGene00002174	WBGene00020837	WBGene00001488	WBGene00015248	WBGene00012910	WBGene00010281	WBGene00016894	WBGene00007867
WBGene00009724	WBGene00001787	WBGene00019660	WBGene00004020	WBGene00019738	WBGene00004020	WBGene00022311		WBGene00019607		WBGene00009397	WBGene00020022	WBGene00016424	WBGene00001243	WBGene00005062	WBGene00007659	WBGene00021578	WBGene00000174	WBGene00000777	WBGene00015251	WBGene00011803	WBGene00002187	WBGene00020765	WBGene00013352	WBGene00004450	WBGene00016281	WBGene00020022	WBGene00008295	WBGene00007872
WBGene00015549	WBGene00005517	WBGene00007097	WBGene00016875	WBGene00007072	WBGene00000637	WBGene00001104		WBGene00009971		WBGene00019404	WBGene00006925	WBGene00018874	WBGene00003482	WBGene00015782	WBGene00016199	WBGene00019085	WBGene00017022	WBGene00000473	WBGene00019713	WBGene00008514	WBGene00002188	WBGene00020636	WBGene00011460	WBGene00001922	WBGene00009813	WBGene00011330	WBGene00008296	WBGene00016453
WBGene00009914	WBGene00008494	WBGene00009432	WBGene00021742	WBGene00016577	WBGene00000616	WBGene00019738		WBGene00000219		WBGene00001391	WBGene00016013	WBGene00019738	WBGene00008069	WBGene00012183	WBGene00009251	WBGene00016662	WBGene00015338	WBGene00010351	WBGene00015163	WBGene00008765	WBGene00002201	WBGene00020592	WBGene00000603	WBGene00018422	WBGene00009042	WBGene00004210	WBGene00008298	WBGene00016457
WBGene00009877	WBGene00016658	WBGene00019215	WBGene00020921	WBGene00016424	WBGene00017567	WBGene00015759		WBGene00009432		WBGene00015216	WBGene00013263	WBGene00008602	WBGene00000656	WBGene00015216	WBGene00000759	WBGene00016670	WBGene00020545	WBGene00000474	WBGene00018564	WBGene00006351	WBGene00002268	WBGene00020557	WBGene00000639	WBGene00004491	WBGene00001884	WBGene00000176	WBGene00008301	WBGene00017098
WBGene00008368	WBGene00012293	WBGene00019146	WBGene00018174	WBGene00008988	WBGene00016957	WBGene00015759		WBGene00011561		WBGene00006627	WBGene00019730	WBGene00018707	WBGene00002199	WBGene00021158	WBGene00005187	WBGene00003769	WBGene00044020	WBGene00021507	WBGene00019163	WBGene00009918	WBGene00002269	WBGene00020516	WBGene00002025	WBGene00013349	WBGene00010019	WBGene00020757	WBGene00016954	WBGene00016534
WBGene00018184	WBGene00015196	WBGene00014771	WBGene00020022	WBGene00018874	WBGene00018885	WBGene00007260		WBGene00003097		WBGene00019660	WBGene00001240	WBGene00002094	WBGene00000733	WBGene00018949	WBGene00010446	WBGene00003767	WBGene00019482	WBGene00012887	WBGene00009724	WBGene00020216	WBGene00002271	WBGene00020499	WBGene00004120	WBGene00010227	WBGene00019511	WBGene00017759	WBGene00008341	WBGene00008026
WBGene00009903	WBGene00010456	WBGene00007866	WBGene00016714	WBGene00019215	WBGene00019345	WBGene00019327		WBGene00009533		WBGene00004052	WBGene00008566	WBGene00015455	WBGene00014052	WBGene00013288	WBGene00022239	WBGene00008703	WBGene00018662	WBGene00013878	WBGene00013898	WBGene00016630	WBGene00002273	WBGene00020382	WBGene00023263	WBGene00020499	WBGene00000722	WBGene00000865	WBGene00016987	WBGene00006926
WBGene00001476	WBGene00003482	WBGene00014135	WBGene00012633	WBGene00017764	WBGene00006636	WBGene00003766		WBGene00017764		WBGene00009724	WBGene00011572	WBGene00009957	WBGene00000710	WBGene00013781	WBGene00017987	WBGene00018624	WBGene00006128	WBGene00003768	WBGene00010407	WBGene00011334	WBGene00002274	WBGene00020382	WBGene00000647	WBGene00004454	WBGene00016061	WBGene00010621	WBGene00008356	WBGene00008092
WBGene00017303	WBGene00012330	WBGene00008019	WBGene00006351	WBGene00008602	WBGene00001633	WBGene00003957		WBGene00012585		WBGene00016788	WBGene00019359	WBGene00022494	WBGene00015196	WBGene00008481	WBGene00004285	WBGene00005446	WBGene00003541	WBGene00003769	WBGene00010040	WBGene00000198	WBGene00002694	WBGene00020369	WBGene00019272	WBGene00023419	WBGene00001858	WBGene00016130	WBGene00008390	WBGene00016701
WBGene00008886	WBGene00016781	WBGene00010658	WBGene00017567	WBGene00004000	WBGene00021792	WBGene00018713		WBGene00013391		WBGene00003605	WBGene00000118	WBGene00003092	WBGene00007885	WBGene00004944	WBGene00000623	WBGene00009194	WBGene00008077	WBGene00000558	WBGene00022673	WBGene00011730	WBGene00002980	WBGene00020311	WBGene00010044	WBGene00001235	WBGene00000301	WBGene00020684	WBGene00017090	WBGene00008119
WBGene00004997	WBGene00001764	WBGene00001158	WBGene00011340	WBGene00001158	WBGene00016027	WBGene00012886		WBGene00008891		WBGene00000373	WBGene00008068	WBGene00003605	WBGene00014666	WBGene00009721	WBGene00008700	WBGene00003763	WBGene00019640	WBGene00000560	WBGene00019298	WBGene00019510	WBGene00002981	WBGene00020280	WBGene00009888	WBGene00004448	WBGene00012664	WBGene00011559	WBGene00008446	WBGene00008199
WBGene00021491	WBGene00013946	WBGene00012923	WBGene00021335	WBGene00010658	WBGene00011105	WBGene00008113		WBGene00009397		WBGene00021582	WBGene00016644	WBGene00017726	WBGene00009626	WBGene00021776	WBGene00013600	WBGene00020617	WBGene00019144		WBGene00019719	WBGene00003066	WBGene00002981	WBGene00020268	WBGene00019510	WBGene00000670	WBGene00009696	WBGene00003104	WBGene00008538	WBGene00016823
WBGene00008233	WBGene00005655	WBGene00019779	WBGene00017485	WBGene00007097	WBGene00009237	WBGene00009432		WBGene00011222		WBGene00003092	WBGene00007605	WBGene00001391	WBGene00016274	WBGene00005088	WBGene00014056	WBGene00005524	WBGene00017545		WBGene00008852	WBGene00001498	WBGene00002982	WBGene00020258	WBGene00000730	WBGene00001932	WBGene00011124	WBGene00015794	WBGene00006923	WBGene00004815
WBGene00014047	WBGene00011190	WBGene00021464	WBGene00005444	WBGene00019660	WBGene00011683	WBGene00017694		WBGene00019619		WBGene00013898	WBGene00007422	WBGene00005131	WBGene00000723	WBGene00001680	WBGene00044453	WBGene00018003	WBGene00022725		WBGene00012903	WBGene00018174	WBGene00003010	WBGene00020256	WBGene00000735	WBGene00022072	WBGene00001433	WBGene00001402	WBGene00008572	WBGene00004814
WBGene00013898	WBGene00006584	WBGene00007833	WBGene00000989	WBGene00008019	WBGene00021743	WBGene00019619		WBGene00008741		WBGene00018731	WBGene00007885	WBGene00001889	WBGene00010225	WBGene00009023	WBGene00006214	WBGene00006244	WBGene00009601		WBGene00001527	WBGene00002010	WBGene00003086	WBGene00020216	WBGene00001694	WBGene00003860	WBGene00015076	WBGene00001399	WBGene00008607	WBGene00008316
WBGene00018724	WBGene00020921	WBGene00009488	WBGene00008565	WBGene00018707	WBGene00015196	WBGene00016342		WBGene00003090		WBGene00008019	WBGene00020352	WBGene00010899	WBGene00016875	WBGene00011900	WBGene00006075	WBGene00003768	WBGene00018630		WBGene00008780	WBGene00003411	WBGene00003086	WBGene00020191	WBGene00018343	WBGene00021441	WBGene00012058	WBGene00000727	WBGene00017303	WBGene00008377
WBGene00010125	WBGene00008707	WBGene00018729	WBGene00019495	WBGene00000560	WBGene00020674	WBGene00008486		WBGene00000218		WBGene00022494	WBGene00021335	WBGene00021796	WBGene00000966	WBGene00010885	WBGene00000662	WBGene00044901	WBGene00015458		WBGene00002187	WBGene00011276	WBGene00003090	WBGene00020128	WBGene00001430	WBGene00012179	WBGene00006534	WBGene00011938	WBGene00017304	WBGene00008378
WBGene00016335	WBGene00017413	WBGene00010126	WBGene00000988	WBGene00020578	WBGene00012251	WBGene00019215		WBGene00012878		WBGene00007440	WBGene00001156	WBGene00001786	WBGene00015141	WBGene00008604	WBGene00044664	WBGene00003529	WBGene00020474		WBGene00009978	WBGene00021327	WBGene00003092	WBGene00020107	WBGene00009189	WBGene00021347	WBGene00000558	WBGene00004398	WBGene00017336	WBGene00000836
WBGene00008593	WBGene00020022	WBGene00019547	WBGene00011487	WBGene00008678	WBGene00003095	WBGene00012846		WBGene00003530		WBGene00019273	WBGene00001633	WBGene00019967	WBGene00011105	WBGene00001806	WBGene00013313	WBGene00009339	WBGene00011933		WBGene00001768	WBGene00008205	WBGene00003185	WBGene00020107	WBGene00000718	WBGene00003080	WBGene00001858	WBGene00015340	WBGene00001399	WBGene00008478
WBGene00018106	WBGene00007885	WBGene00009724	WBGene00000133	WBGene00009432	WBGene00021337	WBGene00011177		WBGene00007362		WBGene00001786	WBGene00016629	WBGene00016788	WBGene00013263	WBGene00022451	WBGene00005487	WBGene00044275	WBGene00009614		WBGene00015128	WBGene00018488	WBGene00003209	WBGene00020037	WBGene00016535	WBGene00021548	WBGene00022730	WBGene00010745	WBGene00008678	WBGene00004020
WBGene00015947	WBGene00000637	WBGene00006627	WBGene00013263	WBGene00019273	WBGene00000710	WBGene00007369		WBGene00013392		WBGene00016577	WBGene00009824	WBGene00004052	WBGene00021160	WBGene00008128	WBGene00010711	WBGene00020737	WBGene00020277		WBGene00009431	WBGene00019836	WBGene00003236	WBGene00020036	WBGene00000615	WBGene00018731	WBGene00013294	WBGene00020280	WBGene00017396	WBGene00017184
WBGene00017673	WBGene00011244	WBGene00017726	WBGene00003473	WBGene00022494	WBGene00001428	WBGene00016521		WBGene00007331		WBGene00004000	WBGene00013073	WBGene00001884	WBGene00016875	WBGene00011288	WBGene00021173	WBGene00005256	WBGene00007473		WBGene00017675	WBGene00000550	WBGene00003239	WBGene00020029	WBGene00023401	WBGene00018724	WBGene00010062	WBGene00000603	WBGene00017429	WBGene00008584
WBGene00007694	WBGene00000616	WBGene00010125	WBGene00012836	WBGene00006627	WBGene00022490	WBGene00003528		WBGene00000535		WBGene00014771	WBGene00000136	WBGene00011445	WBGene00019495	WBGene00009157	WBGene00007793	WBGene00001532	WBGene00008049		WBGene00000777	WBGene00010627	WBGene00003239	WBGene00020027	WBGene00000694	WBGene00009590	WBGene00011737	WBGene00017471	WBGene00017438	WBGene00004817
WBGene00019146	WBGene00008560	WBGene00003092	WBGene00014941	WBGene00016017	WBGene00020128	WBGene00020889		WBGene00017892		WBGene00002094	WBGene00011694	WBGene00017467	WBGene00006636	WBGene00008719	WBGene00004285	WBGene00019603	WBGene00005176		WBGene00009957	WBGene00014666	WBGene00003372	WBGene00020022	WBGene00006956	WBGene00044413	WBGene00015395	WBGene00022417	WBGene00006610	WBGene00017424
WBGene00019369	WBGene00000732	WBGene00019779	WBGene00020610	WBGene00012961	WBGene00000733	WBGene00010050		WBGene00001770		WBGene00016218	WBGene00011112	WBGene00021491	WBGene00020677	WBGene00006668	WBGene00015121	WBGene00008790	WBGene00005614		WBGene00014016	WBGene00022166	WBGene00003473	WBGene00019963	WBGene00020931	WBGene00004452	WBGene00018345	WBGene00018616	WBGene00008842	WBGene00008741
WBGene00000784	WBGene00018055	WBGene00008564	WBGene00001752	WBGene00012013	WBGene00000786	WBGene00021464		WBGene00009230		WBGene00010899	WBGene00009787	WBGene00019564	WBGene00012217	WBGene00012583	WBGene00016300	WBGene00005104	WBGene00018039		WBGene00006650	WBGene00021325	WBGene00003561	WBGene00019900	WBGene00001067	WBGene00002258	WBGene00010290	WBGene00017841	WBGene00001387	WBGene00017431
WBGene00017102	WBGene00019232	WBGene00010128	WBGene00006925	WBGene00010745	WBGene00014052	WBGene00013899		WBGene00011894		WBGene00009957	WBGene00009982	WBGene00008843	WBGene00017881	WBGene00013568	WBGene00010694	WBGene00021601	WBGene00015894		WBGene00021475	WBGene00011059	WBGene00003588	WBGene00019890	WBGene00000606	WBGene00044737	WBGene00020457	WBGene00020033	WBGene00017485	WBGene00008784
WBGene00007509	WBGene00018811	WBGene00014063	WBGene00012608	WBGene00009957	WBGene00001604	WBGene00005279		WBGene00019682		WBGene00007726	WBGene00016595	WBGene00010275	WBGene00018647	WBGene00044192	WBGene00021705	WBGene00005349	WBGene00015887		WBGene00008019	WBGene00018674	WBGene00003588	WBGene00019846	WBGene00000472	WBGene00013867	WBGene00008447	WBGene00007935	WBGene00017488	WBGene00017490
WBGene00008234	WBGene00008375	WBGene00008519	WBGene00016875	WBGene00017449	WBGene00004020	WBGene00019041		WBGene00010086		WBGene00010746	WBGene00017501	WBGene00009221	WBGene00012007	WBGene00007888	WBGene00011425	WBGene00022691	WBGene00044664		WBGene00016045	WBGene00045272	WBGene00003589	WBGene00019830	WBGene00006651	WBGene00009055	WBGene00009169	WBGene00008449	WBGene00008897	WBGene00017498
WBGene00022797	WBGene00016797	WBGene00000558	WBGene00011487	WBGene00017202	WBGene00018138	WBGene00007807		WBGene00013079		WBGene00005657	WBGene00010274	WBGene00013900	WBGene00020293	WBGene00009274	WBGene00021666	WBGene00021176	WBGene00015894		WBGene00015350	WBGene00008594	WBGene00003640	WBGene00019803	WBGene00005016	WBGene00012880	WBGene00009750	WBGene00003763	WBGene00017537	WBGene00017548
WBGene00009221	WBGene00017948	WBGene00021876	WBGene00008661	WBGene00017726	WBGene00018174	WBGene00020653		WBGene00000675		WBGene00016845	WBGene00010277	WBGene00003404	WBGene00022643	WBGene00017927	WBGene00018810	WBGene00010031	WBGene00021233		WBGene00022832	WBGene00004020	WBGene00003653	WBGene00019800	WBGene00000625	WBGene00022099	WBGene00007599	WBGene00019970	WBGene00008905	WBGene00017571
WBGene00017667	WBGene00008607	WBGene00018971	WBGene00013073	WBGene00021709	WBGene00019368	WBGene00012874		WBGene00008492		WBGene00012013	WBGene00006404	WBGene00000373	WBGene00000616	WBGene00017927	WBGene00022328	WBGene00012620	WBGene00010143		WBGene00003589	WBGene00017501	WBGene00003688	WBGene00019730	WBGene00017970	WBGene00004480	WBGene00008302	WBGene00020803	WBGene00017565	WBGene00003957
WBGene00006611	WBGene00007533	WBGene00001753	WBGene00009824	WBGene00010899	WBGene00006928	WBGene00000555		WBGene00016419		WBGene00002058	WBGene00006404	WBGene00021977	WBGene00008541	WBGene00009789	WBGene00013294	WBGene00021729	WBGene00015968		WBGene00002981	WBGene00010425	WBGene00003702	WBGene00019656	WBGene00016494	WBGene00012187	WBGene00007659	WBGene00021084	WBGene00006603	WBGene00017762
WBGene00022386	WBGene00018250	WBGene00019967	WBGene00016797	WBGene00016845	WBGene00018250	WBGene00021448		WBGene00017105		WBGene00020774	WBGene00013007	WBGene00006467	WBGene00019977	WBGene00001129	WBGene00005654	WBGene00016669	WBGene00018415		WBGene00002047	WBGene00017567	WBGene00003702	WBGene00019644	WBGene00008973	WBGene00016434	WBGene00007134	WBGene00018292	WBGene00017659	WBGene00017892
WBGene00018729	WBGene00018393	WBGene00009957	WBGene00003658	WBGene00003605	WBGene00000723	WBGene00010613		WBGene00001426		WBGene00012910	WBGene00018744	WBGene00008234	WBGene00000733	WBGene00044389	WBGene00018567	WBGene00005670	WBGene00020655		WBGene00017834	WBGene00009686	WBGene00003723	WBGene00019644	WBGene00016245	WBGene00017926	WBGene00007730	WBGene00000625	WBGene00017673	WBGene00009237
WBGene00016795	WBGene00015887	WBGene00010470	WBGene00007947	WBGene00009397	WBGene00012838	WBGene00009585		WBGene00020038		WBGene00009805	WBGene00019978	WBGene00000795	WBGene00000612	WBGene00008744	WBGene00018927	WBGene00015822	WBGene00020694		WBGene00012903	WBGene00004948	WBGene00003818	WBGene00019620	WBGene00003771	WBGene00017750	WBGene00008068	WBGene00012583	WBGene00006774	WBGene00017930
WBGene00022013	WBGene00016644	WBGene00019605	WBGene00008566	WBGene00021491	WBGene00020128	WBGene00011725		WBGene00009805		WBGene00018874		WBGene00011466	WBGene00015052	WBGene00011422	WBGene00044584	WBGene00022728	WBGene00014037		WBGene00022718	WBGene00009899	WBGene00003921	WBGene00019620	WBGene00004300	WBGene00012557	WBGene00020456	WBGene00000665	WBGene00001444	WBGene00009374
WBGene00022314	WBGene00022245	WBGene00016845	WBGene00009787	WBGene00015947	WBGene00009626	WBGene00021979		WBGene00005444		WBGene00016424		WBGene00015216	WBGene00003485	WBGene00018084	WBGene00021156	WBGene00044472	WBGene00010240		WBGene00009801	WBGene00002025	WBGene00003950	WBGene00019605	WBGene00000734	WBGene00009004	WBGene00020436	WBGene00017438	WBGene00017819	WBGene00009404
WBGene00002094	WBGene00004300	WBGene00000783	WBGene00000136	WBGene00019404	WBGene00004130	WBGene00017485		WBGene00008602		WBGene00007716		WBGene00012454	WBGene00016322	WBGene00003762	WBGene00016089	WBGene00005512	WBGene00018141		WBGene00012117	WBGene00006920	WBGene00003952	WBGene00019604	WBGene00022069	WBGene00001775	WBGene00000170	WBGene00019236	WBGene00017881	WBGene00009434
WBGene00011167	WBGene00003511	WBGene00014173	WBGene00011694	WBGene00001889	WBGene00012428	WBGene00016052		WBGene00019565		WBGene00008726		WBGene00022592	WBGene00017431	WBGene00007164	WBGene00044112	WBGene00021134	WBGene00009465		WBGene00006833	WBGene00020113	WBGene00003960	WBGene00019537	WBGene00021921	WBGene00003509	WBGene00001076	WBGene00000024	WBGene00009213	WBGene00009429
WBGene00019914	WBGene00001757	WBGene00021503	WBGene00011572	WBGene00015216	WBGene00014057	WBGene00017756		WBGene00011679		WBGene00011445		WBGene00018646	WBGene00001240	WBGene00016441	WBGene00022132	WBGene00009828	WBGene00022133		WBGene00015057	WBGene00007201	WBGene00003989	WBGene00019537	WBGene00000653	WBGene00004440	WBGene00004393	WBGene00000029	WBGene00009215	WBGene00009431
WBGene00004991	WBGene00001703	WBGene00015216	WBGene00001244	WBGene00012451	WBGene00015141	WBGene00020360		WBGene00009981		WBGene00019547		WBGene00010352	WBGene00007521	WBGene00003762	WBGene00013423	WBGene00009997	WBGene00044563		WBGene00015099	WBGene00007201	WBGene00004034	WBGene00019495	WBGene00000666	WBGene00003474	WBGene00007440	WBGene00018162	WBGene00009221	WBGene00009433
WBGene00001006	WBGene00008803	WBGene00008726	WBGene00016644	WBGene00017093	WBGene00001713	WBGene00001761		WBGene00018194		WBGene00009488		WBGene00001817	WBGene00020369	WBGene00018905	WBGene00006669	WBGene00018865	WBGene00044796		WBGene00017563	WBGene00008239	WBGene00004053	WBGene00019433	WBGene00000704	WBGene00004988	WBGene00020981		WBGene00017959	WBGene00018059
WBGene00004437	WBGene00001244	WBGene00019738	WBGene00019977	WBGene00021253	WBGene00008963	WBGene00005399		WBGene00016943		WBGene00015695		WBGene00018939	WBGene00020128	WBGene00044896	WBGene00000621	WBGene00018397	WBGene00015894		WBGene00012529	WBGene00020491	WBGene00004109	WBGene00019333	WBGene00001074	WBGene00021335	WBGene00018353		WBGene00017970	WBGene00009475
WBGene00012081	WBGene00006927	WBGene00018647	WBGene00014761	WBGene00015695	WBGene00000136	WBGene00010613		WBGene00015400		WBGene00007919		WBGene00006235	WBGene00001244	WBGene00021472	WBGene00000021	WBGene00022527	WBGene00018378		WBGene00018294	WBGene00017044	WBGene00004152	WBGene00019235	WBGene00022884	WBGene00019357	WBGene00011292		WBGene00000169	WBGene00018106
WBGene00009756	WBGene00003738	WBGene00012451	WBGene00008436	WBGene00011672	WBGene00021335	WBGene00010185		WBGene00009787		WBGene00011321		WBGene00000861	WBGene00010274	WBGene00044953	WBGene00013825	WBGene00044292	WBGene00022454		WBGene00011146	WBGene00019678	WBGene00004152	WBGene00019235	WBGene00000749	WBGene00011289	WBGene00011074		WBGene00018051	WBGene00018222
WBGene00007599	WBGene00011572	WBGene00016424	WBGene00011112	WBGene00016845	WBGene00003482	WBGene00007598		WBGene00019388		WBGene00007097		WBGene00021520	WBGene00010277	WBGene00013704	WBGene00002194	WBGene00005258	WBGene00019034		WBGene00010744	WBGene00022722	WBGene00004199	WBGene00019225	WBGene00002006	WBGene00006912	WBGene00011292		WBGene00000782	WBGene00009592
WBGene00019931	WBGene00003742	WBGene00012661	WBGene00001243	WBGene00021580	WBGene00003474			WBGene00015691		WBGene00001817		WBGene00021879	WBGene00002260	WBGene00019603	WBGene00010030	WBGene00018042	WBGene00017036		WBGene00018700	WBGene00017319	WBGene00004249	WBGene00019208	WBGene00000256	WBGene00009091	WBGene00020710		WBGene00009476	WBGene00018236
WBGene00019187	WBGene00007516	WBGene00008493	WBGene00011753	WBGene00005131	WBGene00012582			WBGene00003769		WBGene00006649		WBGene00009221	WBGene00010005	WBGene00044385	WBGene00009600	WBGene00044289	WBGene00006731		WBGene00020031	WBGene00022783	WBGene00004274	WBGene00019164	WBGene00002065	WBGene00010484	WBGene00011763		WBGene00009518	WBGene00018256
WBGene00016093	WBGene00000710	WBGene00010899	WBGene00008560	WBGene00016788	WBGene00006588			WBGene00018250		WBGene00008678		WBGene00002058	WBGene00004229	WBGene00007857	WBGene00012165	WBGene00018696	WBGene00004001		WBGene00009050	WBGene00019537	WBGene00004274	WBGene00019022	WBGene00001066	WBGene00004016	WBGene00015647		WBGene00018174	WBGene00009685
WBGene00018311	WBGene00008584	WBGene00019273	WBGene00012608	WBGene00011330	WBGene00007733			WBGene00018760		WBGene00018724		WBGene00012101	WBGene00021335	WBGene00011428	WBGene00012325	WBGene00044772	WBGene00044515		WBGene00020784	WBGene00013690	WBGene00004276	WBGene00019017	WBGene00011966	WBGene00009085	WBGene00012585		WBGene00002012	WBGene00018438
WBGene00004058	WBGene00008899	WBGene00021582	WBGene00009982	WBGene00001754	WBGene00018811					WBGene00011799		WBGene00021253	WBGene00008993	WBGene00044991	WBGene00008935	WBGene00008302	WBGene00003629		WBGene00004131	WBGene00022470	WBGene00004317	WBGene00018951	WBGene00021026	WBGene00010783	WBGene00008577		WBGene00002013	WBGene00018488
WBGene00015050	WBGene00014003	WBGene00013898	WBGene00016274	WBGene00009724	WBGene00009215					WBGene00003618		WBGene00022469	WBGene00007331	WBGene00044463	WBGene00000718	WBGene00005420	WBGene00005408		WBGene00017675	WBGene00007000	WBGene00004356	WBGene00018951	WBGene00002000	WBGene00004999	WBGene00017270		WBGene00005375	WBGene00009791
WBGene00012452	WBGene00017042	WBGene00021500	WBGene00009146	WBGene00021520	WBGene00000639					WBGene00018971		WBGene00018267	WBGene00022104	WBGene00007658	WBGene00006190	WBGene00005420	WBGene00022886		WBGene00014307	WBGene00016249	WBGene00004400	WBGene00018934	WBGene00007301	WBGene00044431	WBGene00001577		WBGene00009590	WBGene00004802
WBGene00018286	WBGene00009626	WBGene00016788	WBGene00000118	WBGene00007228	WBGene00006663					WBGene00008425		WBGene00009432	WBGene00018250	WBGene00044805	WBGene00013744	WBGene00013069	WBGene00021591		WBGene00010659	WBGene00022176	WBGene00004459	WBGene00018934	WBGene00006919	WBGene00004990	WBGene00007656		WBGene00018262	WBGene00018540
WBGene00003766	WBGene00013263	WBGene00007875	WBGene00017881	WBGene00009433	WBGene00000656					WBGene00009432		WBGene00009397	WBGene00013856	WBGene00016626	WBGene00001704	WBGene00016805	WBGene00015894		WBGene00009971	WBGene00016875	WBGene00004468	WBGene00018885	WBGene00022122	WBGene00044746	WBGene00001075		WBGene00009637	WBGene00009897
WBGene00003618	WBGene00008068	WBGene00018724	WBGene00011753	WBGene00044642	WBGene00011694					WBGene00007414		WBGene00019779	WBGene00021976	WBGene00009859	WBGene00022747	WBGene00016928	WBGene00044790		WBGene00009503	WBGene00022122	WBGene00004503	WBGene00018779	WBGene00016274	WBGene00013671	WBGene00017755		WBGene00009638	WBGene00009898
WBGene00017678	WBGene00015141	WBGene00011850	WBGene00008341	WBGene00021978	WBGene00007605					WBGene00009221		WBGene00019411	WBGene00006366	WBGene00010799	WBGene00022724	WBGene00020238	WBGene00012409		WBGene00004183	WBGene00002025	WBGene00004504	WBGene00018723	WBGene00012344	WBGene00022451	WBGene00008698		WBGene00018400	WBGene00018643
WBGene00022767	WBGene00002260	WBGene00009431	WBGene00010274	WBGene00021582	WBGene00013904					WBGene00003473		WBGene00019779	WBGene00015141	WBGene00001136	WBGene00015406	WBGene00044461	WBGene00018440		WBGene00007460	WBGene00021248	WBGene00004681	WBGene00018674	WBGene00020181	WBGene00014460	WBGene00008797		WBGene00009724	WBGene00004078
WBGene00001434	WBGene00010745	WBGene00010660	WBGene00010277	WBGene00010660	WBGene00017880					WBGene00011330		WBGene00009724	WBGene00007455	WBGene00013335	WBGene00023172	WBGene00008297	WBGene00009710		WBGene00001345	WBGene00022159	WBGene00004727	WBGene00018491	WBGene00009983	WBGene00019744	WBGene00009349		WBGene00009778	WBGene00009971
WBGene00013899	WBGene00008493	WBGene00010660	WBGene00020182	WBGene00008392	WBGene00020022					WBGene00044642		WBGene00044418	WBGene00012788	WBGene00019856	WBGene00010163	WBGene00005113	WBGene00017122		WBGene00008940	WBGene00016875	WBGene00004758	WBGene00018488	WBGene00009982	WBGene00015905	WBGene00022413		WBGene00018522	WBGene00018746
WBGene00014057	WBGene00007867	WBGene00018874	WBGene00021731	WBGene00010275	WBGene00016714					WBGene00014836		WBGene00020801	WBGene00045272	WBGene00020660	WBGene00016839	WBGene00022819	WBGene00012818		WBGene00008042	WBGene00022394	WBGene00004758	WBGene00018488	WBGene00000678	WBGene00000165	WBGene00007655		WBGene00009805	WBGene00009991
WBGene00196234	WBGene00018406	WBGene00000981	WBGene00017962	WBGene00007875	WBGene00017089					WBGene00021491		WBGene00019273	WBGene00019565	WBGene00010411	WBGene00013914	WBGene00021096	WBGene00017505		WBGene00001577	WBGene00010437	WBGene00004796	WBGene00018475	WBGene00022410	WBGene00012213	WBGene00005655		WBGene00005433	WBGene00018823
WBGene00002106	WBGene00001399	WBGene00009221	WBGene00006404	WBGene00007833	WBGene00021183					WBGene00014135		WBGene00005347	WBGene00007516	WBGene00020448	WBGene00012025	WBGene00018389	WBGene00017061		WBGene00008922	WBGene00016659	WBGene00004809	WBGene00018431	WBGene00004398	WBGene00013406	WBGene00021519		WBGene00004811	WBGene00010070
WBGene00019284	WBGene00001841	WBGene00010660	WBGene00001240	WBGene00000783	WBGene00008993					WBGene00022891		WBGene00019215	WBGene00016714	WBGene00008168	WBGene00012077	WBGene00008162	WBGene00008732		WBGene00009380	WBGene00016103	WBGene00004809	WBGene00018422	WBGene00021791	WBGene00004493	WBGene00016262		WBGene00018602	WBGene00003738
WBGene00003773	WBGene00012433	WBGene00017048	WBGene00016595	WBGene00008234	WBGene00007963					WBGene00006418		WBGene00002274	WBGene00007605	WBGene00044641	WBGene00012399	WBGene00015798	WBGene00008292		WBGene00003952	WBGene00018921	WBGene00004811	WBGene00018342	WBGene00000665	WBGene00005002	WBGene00001671		WBGene00009858	WBGene00010125
WBGene00019411	WBGene00012428	WBGene00007867	WBGene00013007	WBGene00000783	WBGene00007516					WBGene00010658		WBGene00017667	WBGene00019208	WBGene00005058	WBGene00044444	WBGene00012288	WBGene00044163		WBGene00002036	WBGene00016705	WBGene00004825	WBGene00018341	WBGene00001423	WBGene00021872	WBGene00018311		WBGene00004742	WBGene00010127
WBGene00017364	WBGene00010274	WBGene00008495	WBGene00016013	WBGene00008698	WBGene00016322					WBGene00019215		WBGene00000783	WBGene00020413	WBGene00008879	WBGene00044239	WBGene00006191	WBGene00003541		WBGene00000910	WBGene00022378	WBGene00004855	WBGene00018240	WBGene00006697	WBGene00017121	WBGene00016845		WBGene00001680	WBGene00010128
WBGene00015692	WBGene00014030	WBGene00013898	WBGene00002055	WBGene00017667	WBGene00006509					WBGene00021253		WBGene00008019	WBGene00015148	WBGene00001788	WBGene00013510	WBGene00009760	WBGene00016877		WBGene00002274	WBGene00016205	WBGene00004855	WBGene00018200	WBGene00007974	WBGene00016855	WBGene00011394		WBGene00018702	WBGene00003521
WBGene00007883	WBGene00000715	WBGene00000783	WBGene00006404	WBGene00021580	WBGene00045272					WBGene00008988		WBGene00008900	WBGene00017471	WBGene00004944	WBGene00002208	WBGene00021259	WBGene00011396		WBGene00002271	WBGene00021647	WBGene00004857	WBGene00018174	WBGene00006366	WBGene00003462	WBGene00015271		WBGene00009947	WBGene00018910
WBGene00007203	WBGene00016003	WBGene00010063	WBGene00014003	WBGene00010660	WBGene00000111					WBGene00010977		WBGene00012450	WBGene00007963	WBGene00010041	WBGene00001111	WBGene00016017	WBGene00003176		WBGene00003605	WBGene00021236	WBGene00004897	WBGene00018174	WBGene00010357	WBGene00003079	WBGene00009383		WBGene00002265	WBGene00010149
WBGene00007857	WBGene00008565	WBGene00017764	WBGene00003704	WBGene00021796	WBGene00000733					WBGene00008495		WBGene00001158	WBGene00019368	WBGene00016466	WBGene00019834	WBGene00011677	WBGene00014142		WBGene00021339	WBGene00006920	WBGene00004898	WBGene00018151	WBGene00004179	WBGene00013161	WBGene00019564		WBGene00018724	WBGene00018970
WBGene00011727	WBGene00019978	WBGene00017764	WBGene00007422	WBGene00018874	WBGene00000966					WBGene00016577		WBGene00016218	WBGene00006820	WBGene00018338	WBGene00023482	WBGene00018752	WBGene00020997		WBGene00022653	WBGene00003704	WBGene00004979	WBGene00018146	WBGene00021888	WBGene00015769	WBGene00000302		WBGene00018755	WBGene00018971
WBGene00021876	WBGene00000677	WBGene00021167	WBGene00008205	WBGene00015044	WBGene00012374					WBGene00001158		WBGene00010306	WBGene00004300	WBGene00010316	WBGene00010252	WBGene00022224	WBGene00015887		WBGene00018259	WBGene00022245	WBGene00004995	WBGene00018138	WBGene00015956	WBGene00022791	WBGene00008067		WBGene00018749	WBGene00003977
WBGene00011168	WBGene00001778	WBGene00001817	WBGene00016943	WBGene00010126	WBGene00019495					WBGene00017048		WBGene00018966	WBGene00013074	WBGene00044452	WBGene00018163	WBGene00017488	WBGene00011716		WBGene00017045	WBGene00006920	WBGene00004995	WBGene00018046	WBGene00022122	WBGene00016493	WBGene00011763		WBGene00018749	WBGene00010158
WBGene00005295	WBGene00006003	WBGene00003605	WBGene00008205	WBGene00010470	WBGene00001841					WBGene00007866		WBGene00003702	WBGene00008068	WBGene00006628	WBGene00018616	WBGene00009213	WBGene00044454		WBGene00017084	WBGene00010905	WBGene00005005	WBGene00018045	WBGene00010723	WBGene00012212	WBGene00003568		WBGene00009995	WBGene00010196
WBGene00000968	WBGene00020593	WBGene00021518	WBGene00016664	WBGene00009221	WBGene00013263					WBGene00017467		WBGene00010658	WBGene00017490	WBGene00010692	WBGene00013586	WBGene00043986	WBGene00003522		WBGene00017764	WBGene00001853	WBGene00005648	WBGene00018036	WBGene00009565	WBGene00022029	WBGene00015271		WBGene00004962	WBGene00001581
WBGene00018707	WBGene00008566	WBGene00007726	WBGene00008205	WBGene00014771	WBGene00015756					WBGene00003702		WBGene00018731	WBGene00001774	WBGene00017593	WBGene00015750	WBGene00013865	WBGene00044358		WBGene00021977	WBGene00010899	WBGene00006063	WBGene00017997	WBGene00000618	WBGene00013077	WBGene00009804		WBGene00010049	WBGene00019017
WBGene00018485	WBGene00012608	WBGene00015044	WBGene00019978	WBGene00001884	WBGene00016797					WBGene00000981		WBGene00009068	WBGene00011694	WBGene00010316	WBGene00017710	WBGene00018085	WBGene00004118		WBGene00021979	WBGene00008436	WBGene00006470	WBGene00017982	WBGene00006920	WBGene00012004	WBGene00011383		WBGene00010065	WBGene00010204
WBGene00016923	WBGene00006787	WBGene00006418	WBGene00001156	WBGene00022326	WBGene00007331					WBGene00015947		WBGene00002012	WBGene00021236	WBGene00011082	WBGene00014145	WBGene00008616	WBGene00009316		WBGene00001334	WBGene00003786	WBGene00006533	WBGene00017975	WBGene00018784	WBGene00001808	WBGene00007365		WBGene00007929	WBGene00010234
WBGene00021002	WBGene00011979	WBGene00007414	WBGene00004062	WBGene00016845	WBGene00000781					WBGene00001577		WBGene00016017	WBGene00010939	WBGene00011373	WBGene00005988	WBGene00001388	WBGene00043049		WBGene00021262	WBGene00010793	WBGene00006536	WBGene00017969	WBGene00001713	WBGene00001236	WBGene00013104		WBGene00003178	WBGene00000679
WBGene00012783	WBGene00001777	WBGene00007440		WBGene00013559	WBGene00022642					WBGene00000783		WBGene00018874	WBGene00016013	WBGene00007693	WBGene00013855	WBGene00044441	WBGene00018982		WBGene00021253	WBGene00010812	WBGene00006568	WBGene00017924	WBGene00004305	WBGene00044666	WBGene00009803		WBGene00010339	WBGene00010266
WBGene00000785	WBGene00001772	WBGene00000412		WBGene00021999	WBGene00044697					WBGene00015549		WBGene00007717	WBGene00000732	WBGene00018113	WBGene00017034	WBGene00021072	WBGene00015449		WBGene00020774	WBGene00010582	WBGene00006627	WBGene00017880	WBGene00044081	WBGene00014857	WBGene00020703		WBGene00019178	WBGene00006927
WBGene00022112	WBGene00019208	WBGene00021491		WBGene00009724	WBGene00020304					WBGene00010063		WBGene00001754	WBGene00020741	WBGene00006726	WBGene00009195	WBGene00043297	WBGene00010594		WBGene00022401	WBGene00010277	WBGene00006628	WBGene00017830	WBGene00001000	WBGene00004490	WBGene00003755		WBGene00005753	WBGene00006928
WBGene00001852	WBGene00003704	WBGene00006649		WBGene00021518	WBGene00012217					WBGene00011737		WBGene00016845	WBGene00009237	WBGene00004974	WBGene00009278	WBGene00015993	WBGene00018863		WBGene00019767	WBGene00008273	WBGene00006649	WBGene00017775	WBGene00006397	WBGene00013366	WBGene00004933		WBGene00010377	WBGene00006928
WBGene00011997	WBGene00015879	WBGene00021580		WBGene00008017	WBGene00004300					WBGene00011894		WBGene00016577	WBGene00000715	WBGene00014063	WBGene00012791	WBGene00015993	WBGene00008583		WBGene00008900	WBGene00010273	WBGene00006649	WBGene00017765	WBGene00000728	WBGene00009141	WBGene00021556		WBGene00006760	WBGene00010362
WBGene00009387	WBGene00003762	WBGene00004000		WBGene00003702	WBGene00015052					WBGene00009895		WBGene00016219	WBGene00014143	WBGene00009043	WBGene00011671	WBGene00013748	WBGene00008583		WBGene00018971	WBGene00008446	WBGene00006650	WBGene00017765	WBGene00022653	WBGene00017294	WBGene00010545		WBGene00010399	WBGene00004064
WBGene00021375	WBGene00003485	WBGene00010822		WBGene00009756	WBGene00006351					WBGene00019605		WBGene00006627	WBGene00007375	WBGene00008900	WBGene00001734	WBGene00018251	WBGene00019159		WBGene00004509	WBGene00008492	WBGene00006707	WBGene00017719	WBGene00015791	WBGene00004277	WBGene00019113		WBGene00000216	WBGene00010405
WBGene00004993	WBGene00008205	WBGene00004052		WBGene00008829	WBGene00001243					WBGene00009431		WBGene00007414	WBGene00009824	WBGene00000440	WBGene00018736	WBGene00010202	WBGene00006955		WBGene00021487	WBGene00003093	WBGene00006728	WBGene00017658	WBGene00000170	WBGene00021839	WBGene00008681		WBGene00001564	WBGene00019280
WBGene00001591	WBGene00006404	WBGene00012013		WBGene00010128	WBGene00008560					WBGene00009984		WBGene00018971	WBGene00008260	WBGene00019545	WBGene00017248	WBGene00022465	WBGene00010058		WBGene00021491	WBGene00010859	WBGene00006794	WBGene00017635	WBGene00005017	WBGene00001942	WBGene00011737		WBGene00010440	WBGene00001571
WBGene00006547	WBGene00001752	WBGene00044642		WBGene00008519	WBGene00000677					WBGene00007365		WBGene00013898	WBGene00013888	WBGene00010782	WBGene00000563	WBGene00012876	WBGene00019191		WBGene00021883	WBGene00007267	WBGene00006798	WBGene00017565	WBGene00000727	WBGene00016655	WBGene00001158		WBGene00001391	WBGene00010477
WBGene00003561	WBGene00006351	WBGene00001391		WBGene00007866	WBGene00020962					WBGene00008234		WBGene00013527	WBGene00013904	WBGene00022392	WBGene00008855	WBGene00011483	WBGene00011294		WBGene00000666	WBGene00010993	WBGene00006810	WBGene00017557	WBGene00000534	WBGene00003025	WBGene00001458		WBGene00010444	WBGene00010495
WBGene00012239	WBGene00043187	WBGene00002094		WBGene00011445	WBGene00003432					WBGene00019738		WBGene00000841	WBGene00008595	WBGene00015946	WBGene00018448	WBGene00009197	WBGene00008965		WBGene00022379	WBGene00011488	WBGene00006833	WBGene00017557	WBGene00009671	WBGene00008968	WBGene00012148		WBGene00010514	WBGene00006268
WBGene00004878	WBGene00019660	WBGene00009433		WBGene00022379	WBGene00003485					WBGene00018184		WBGene00044642	WBGene00019311	WBGene00016762	WBGene00018448	WBGene00044002	WBGene00007891		WBGene00021583	WBGene00012339	WBGene00006923	WBGene00017557	WBGene00009880	WBGene00015205	WBGene00020854		WBGene00001441	WBGene00003877
WBGene00009349	WBGene00018488	WBGene00010746		WBGene00018971	WBGene00003764					WBGene00012450		WBGene00019547	WBGene00000677	WBGene00014245	WBGene00000737	WBGene00016870	WBGene00012526		WBGene00021945	WBGene00000139	WBGene00006959	WBGene00017501	WBGene00012037	WBGene00009161	WBGene00004811		WBGene00019376	WBGene00003522
WBGene00020362	WBGene00002273	WBGene00019260		WBGene00000373	WBGene00008260					WBGene00022329		WBGene00005967	WBGene00019730	WBGene00044673	WBGene00017061	WBGene00009630	WBGene00022142		WBGene00010901	WBGene00008860	WBGene00006984	WBGene00017490	WBGene00002696	WBGene00013636	WBGene00001803		WBGene00010614	WBGene00019441
WBGene00008595	WBGene00016875	WBGene00017199		WBGene00018939	WBGene00020315					WBGene00017060		WBGene00010792	WBGene00008548	WBGene00011001	WBGene00015820	WBGene00015897	WBGene00012634		WBGene00021556	WBGene00008354	WBGene00006987	WBGene00017480	WBGene00012646	WBGene00013637	WBGene00000673		WBGene00019464	WBGene00010605
WBGene00017677	WBGene00000988	WBGene00015947		WBGene00012313	WBGene00010274					WBGene00010745		WBGene00012624	WBGene00003764	WBGene00012878	WBGene00007389	WBGene00018470	WBGene00019669		WBGene00022233	WBGene00009293	WBGene00007010	WBGene00017356	WBGene00003242	WBGene00015593	WBGene00022245		WBGene00019471	WBGene00010657
WBGene00006483	WBGene00001240	WBGene00021253		WBGene00010660	WBGene00010277					WBGene00009334		WBGene00003702	WBGene00019029	WBGene00022072	WBGene00016302	WBGene00019112	WBGene00019764		WBGene00019780	WBGene00011759	WBGene00007010	WBGene00017348	WBGene00000717	WBGene00011045	WBGene00018743		WBGene00019472	WBGene00010659
WBGene00020156	WBGene00016322	WBGene00018731		WBGene00001391	WBGene00012608					WBGene00012190		WBGene00022326	WBGene00009982	WBGene00012778	WBGene00000632	WBGene00018338	WBGene00022818		WBGene00020908	WBGene00013997	WBGene00007055	WBGene00017347	WBGene00020391	WBGene00003433	WBGene00001391		WBGene00000929	WBGene00010660
WBGene00005228	WBGene00008475	WBGene00011321		WBGene00012824	WBGene00007375					WBGene00013901		WBGene00010062	WBGene00013007	WBGene00015377	WBGene00020085	WBGene00009979	WBGene00008944		WBGene00016990	WBGene00013996	WBGene00007097	WBGene00017322	WBGene00013340	WBGene00022357	WBGene00010700		WBGene00006890	WBGene00003482
WBGene00019438	WBGene00021645	WBGene00018645		WBGene00013898	WBGene00017471					WBGene00008886		WBGene00008425	WBGene00017498	WBGene00020997	WBGene00017297	WBGene00019021	WBGene00016448		WBGene00007807	WBGene00007392	WBGene00007103	WBGene00017319	WBGene00017356	WBGene00000941	WBGene00000560		WBGene00000535	WBGene00019565
WBGene00017582	WBGene00010657	WBGene00000373		WBGene00017467	WBGene00004932					WBGene00007833		WBGene00022151	WBGene00010987	WBGene00009016	WBGene00003671	WBGene00016518	WBGene00009077		WBGene00008019	WBGene00012330	WBGene00007216	WBGene00017300	WBGene00000681	WBGene00001921	WBGene00013962		WBGene00001752	WBGene00005232
WBGene00005003	WBGene00013972	WBGene00011090		WBGene00019547	WBGene00006927					WBGene00000973		WBGene00004946	WBGene00013053	WBGene00018540	WBGene00021745	WBGene00012312	WBGene00045178		WBGene00008940	WBGene00017703	WBGene00007365	WBGene00017300	WBGene00001005	WBGene00009659	WBGene00009509		WBGene00019550	WBGene00010745
WBGene00003402	WBGene00022645	WBGene00006628		WBGene00016769	WBGene00003094					WBGene00007958		WBGene00005719	WBGene00011572	WBGene00009312	WBGene00021001	WBGene00044536	WBGene00012504		WBGene00014136	WBGene00017703	WBGene00007414	WBGene00017283	WBGene00008459	WBGene00023187	WBGene00000557		WBGene00001684	WBGene00010746
WBGene00010262	WBGene00019565	WBGene00017484		WBGene00000795	WBGene00009213					WBGene00000841		WBGene00020774	WBGene00008566	WBGene00010979	WBGene00007494	WBGene00017838	WBGene00044383		WBGene00014136	WBGene00020837	WBGene00007419	WBGene00017272	WBGene00016943	WBGene00015605	WBGene00001394		WBGene00010769	WBGene00019682
WBGene00007139	WBGene00007362	WBGene00011737		WBGene00001523	WBGene00002260					WBGene00021709		WBGene00007864	WBGene00010005	WBGene00019507	WBGene00015645	WBGene00007765	WBGene00013885		WBGene00010660	WBGene00016629	WBGene00007421	WBGene00017244	WBGene00000781	WBGene00004677	WBGene00011801		WBGene00003473	WBGene00019738
WBGene00018606	WBGene00001633	WBGene00013080		WBGene00000412	WBGene00014143					WBGene00012451		WBGene00016912	WBGene00015246	WBGene00011360	WBGene00021241	WBGene00017484	WBGene00015860		WBGene00010660	WBGene00000786	WBGene00007440	WBGene00017159	WBGene00009634	WBGene00021263	WBGene00022547		WBGene00010790	WBGene00019760
WBGene00007916	WBGene00009982	WBGene00020774		WBGene00009429	WBGene00018174					WBGene00019298		WBGene00012176	WBGene00006404	WBGene00008960	WBGene00016301	WBGene00020151	WBGene00008350		WBGene00007806	WBGene00010408	WBGene00007440	WBGene00017119	WBGene00011869	WBGene00010174	WBGene00003602		WBGene00010791	WBGene00002104
WBGene00021873	WBGene00004062	WBGene00007130		WBGene00007414	WBGene00008595					WBGene00019967		WBGene00016728	WBGene00016629	WBGene00015004	WBGene00017266	WBGene00017838	WBGene00017493		WBGene00012185	WBGene00017485	WBGene00007460	WBGene00017071	WBGene00019537	WBGene00018070	WBGene00018199		WBGene00019719	WBGene00001898
WBGene00012113	WBGene00013947	WBGene00003653		WBGene00017199	WBGene00001774					WBGene00012970		WBGene00010415	WBGene00006404	WBGene00014130	WBGene00011371	WBGene00018566	WBGene00018480		WBGene00008944	WBGene00017625	WBGene00007506	WBGene00017070	WBGene00004917	WBGene00022366	WBGene00013019		WBGene00019730	WBGene00000049
WBGene00044728	WBGene00016664	WBGene00008425		WBGene00021635	WBGene00008548					WBGene00019674		WBGene00016577	WBGene00017691	WBGene00011244	WBGene00021794	WBGene00016052	WBGene00017113		WBGene00008483	WBGene00017719	WBGene00007561	WBGene00017044	WBGene00007142	WBGene00004622	WBGene00008621		WBGene00000789	WBGene00019893
WBGene00015768	WBGene00011105	WBGene00019619		WBGene00012101	WBGene00000715					WBGene00003778		WBGene00016769	WBGene00017691	WBGene00014246	WBGene00021016	WBGene00005355	WBGene00021174		WBGene00007216	WBGene00007587	WBGene00007574	WBGene00016942	WBGene00000088	WBGene00002110	WBGene00020453		WBGene00010885	WBGene00011291
WBGene00016048	WBGene00017567	WBGene00021635		WBGene00007867	WBGene00008436					WBGene00019145		WBGene00018350	WBGene00001633	WBGene00011685	WBGene00007961	WBGene00001704	WBGene00019721		WBGene00009355	WBGene00016061	WBGene00007689	WBGene00016900	WBGene00021420	WBGene00011979	WBGene00013103		WBGene00019803	WBGene00003001
WBGene00018725	WBGene00000639	WBGene00005657		WBGene00008199	WBGene00008661					WBGene00020917		WBGene00012548	WBGene00001156	WBGene00011685	WBGene00005140	WBGene00012799	WBGene00044238		WBGene00019803	WBGene00021224	WBGene00007807	WBGene00016875	WBGene00000742	WBGene00044206	WBGene00013900		WBGene00003163	WBGene00001759
WBGene00000383	WBGene00001699	WBGene00011445		WBGene00002094	WBGene00000732					WBGene00022736		WBGene00016542	WBGene00011112	WBGene00009995	WBGene00006215	WBGene00001937	WBGene00004997		WBGene00008633	WBGene00002137	WBGene00007855	WBGene00016875	WBGene00020216	WBGene00001941	WBGene00021977		WBGene00003429	WBGene00011262
WBGene00010776	WBGene00017471	WBGene00008234		WBGene00006467	WBGene00016875					WBGene00016052		WBGene00008476	WBGene00000118	WBGene00007560	WBGene00009242	WBGene00009811	WBGene00011492		WBGene00009852	WBGene00008607	WBGene00007919	WBGene00016863	WBGene00000479	WBGene00022448	WBGene00020156		WBGene00019978	WBGene00000776
WBGene00007404	WBGene00020610	WBGene00010659		WBGene00012783	WBGene00003474					WBGene00012622		WBGene00007919	WBGene00004989	WBGene00021178	WBGene00001735	WBGene00044479	WBGene00000185		WBGene00007574	WBGene00012615	WBGene00007932	WBGene00016863	WBGene00019327	WBGene00003683	WBGene00017699		WBGene00011232	WBGene00011398
WBGene00009393	WBGene00020703	WBGene00022891		WBGene00008900	WBGene00015246					WBGene00021503		WBGene00017197	WBGene00009877	WBGene00006629	WBGene00016049	WBGene00023501	WBGene00014200		WBGene00007810	WBGene00000169	WBGene00007958	WBGene00016844	WBGene00017321	WBGene00008831	WBGene00010484		WBGene00001578	WBGene00011475
WBGene00006331	WBGene00017962	WBGene00012910		WBGene00021879	WBGene00009982					WBGene00011850		WBGene00005931	WBGene00017691	WBGene00019404	WBGene00000821	WBGene00009620	WBGene00018069		WBGene00004796	WBGene00017749	WBGene00007973	WBGene00016790	WBGene00009353	WBGene00021672	WBGene00006604		WBGene00007016	WBGene00011651
WBGene00021160	WBGene00008390	WBGene00006467		WBGene00020801	WBGene00019208					WBGene00013080		WBGene00021595	WBGene00008341	WBGene00009995	WBGene00009836	WBGene00017334	WBGene00017721		WBGene00012113	WBGene00009686	WBGene00008040	WBGene00016740	WBGene00001501	WBGene00001879	WBGene00010566		WBGene00020065	WBGene00020399
WBGene00021576	WBGene00012788	WBGene00011894		WBGene00002058	WBGene00020921					WBGene00010470		WBGene00007689	WBGene00008390	WBGene00017808	WBGene00016164	WBGene00013564	WBGene00015522		WBGene00007361	WBGene00012324	WBGene00008139	WBGene00016728	WBGene00019061	WBGene00009863	WBGene00001692		WBGene00011263	WBGene00014516
WBGene00007808	WBGene00000673	WBGene00021520		WBGene00016912	WBGene00022104					WBGene00019741		WBGene00014836	WBGene00021645	WBGene00009459	WBGene00005528	WBGene00021254	WBGene00005292		WBGene00008632	WBGene00012324	WBGene00008167	WBGene00016705	WBGene00011892	WBGene00001892	WBGene00008735		WBGene00020139	WBGene00000740
WBGene00017340	WBGene00020674	WBGene00013594		WBGene00010822	WBGene00017485					WBGene00009221		WBGene00013898	WBGene00000673	WBGene00015345	WBGene00006676	WBGene00005228	WBGene00018943		WBGene00010660	WBGene00010123	WBGene00008199	WBGene00016705	WBGene00000182	WBGene00018412	WBGene00003602		WBGene00011362	WBGene00011713
WBGene00017592	WBGene00020611	WBGene00009756		WBGene00018966	WBGene00003658					WBGene00019284			WBGene00001777	WBGene00022530	WBGene00016842	WBGene00013153	WBGene00007437		WBGene00013898	WBGene00018951	WBGene00008226	WBGene00016659	WBGene00004274	WBGene00014622	WBGene00004810		WBGene00011449	WBGene00000301
WBGene00015350	WBGene00018708	WBGene00008886		WBGene00021977	WBGene00001244					WBGene00019298			WBGene00013073	WBGene00020849	WBGene00018433	WBGene00017484	WBGene00001575		WBGene00007919	WBGene00007564	WBGene00008301	WBGene00016653	WBGene00000739	WBGene00009972	WBGene00012113		WBGene00011539	WBGene00011803
WBGene00011486	WBGene00001758	WBGene00011672		WBGene00022570	WBGene00022665					WBGene00016017			WBGene00007422	WBGene00013901	WBGene00021308	WBGene00000760	WBGene00020128		WBGene00011529	WBGene00020280	WBGene00008309	WBGene00016644	WBGene00000599	WBGene00015656	WBGene00020453		WBGene00011584	WBGene00011805
WBGene00018730	WBGene00015449	WBGene00044073		WBGene00014173	WBGene00016629					WBGene00013907			WBGene00021731	WBGene00044911	WBGene00021164	WBGene00011989	WBGene00001237		WBGene00010656	WBGene00007586	WBGene00008343	WBGene00016631	WBGene00003430		WBGene00010935		WBGene00020326	WBGene00011808
WBGene00016088	WBGene00007455	WBGene00016845		WBGene00017678	WBGene00020369					WBGene00012101			WBGene00019978	WBGene00013946	WBGene00013357	WBGene00008102	WBGene00002026		WBGene00000843	WBGene00006574	WBGene00008372	WBGene00016607	WBGene00017283		WBGene00021629		WBGene00011671	WBGene00011811
WBGene00018614	WBGene00020613	WBGene00018184		WBGene00001817	WBGene00006351					WBGene00006650			WBGene00006925	WBGene00015859	WBGene00001575	WBGene00015968	WBGene00008732		WBGene00008577	WBGene00019017	WBGene00008486	WBGene00016442	WBGene00001030		WBGene00014092		WBGene00011699	WBGene00011816
WBGene00003844	WBGene00017336	WBGene00001770		WBGene00004037	WBGene00019977					WBGene00000298			WBGene00016595	WBGene00044487	WBGene00020793	WBGene00044137	WBGene00019514		WBGene00007506	WBGene00015297	WBGene00008498	WBGene00016431	WBGene00004700		WBGene00020975		WBGene00020471	WBGene00020544
WBGene00016728	WBGene00018744	WBGene00017667		WBGene00014135	WBGene00017962					WBGene00011997			WBGene00009787	WBGene00011450	WBGene00020070	WBGene00020351	WBGene00002260		WBGene00003010	WBGene00020258	WBGene00008530	WBGene00016411	WBGene00001598		WBGene00010049		WBGene00020550	WBGene00003514
WBGene00001776	WBGene00016595	WBGene00013559		WBGene00009221	WBGene00019029					WBGene00017303			WBGene00020739	WBGene00018839	WBGene00044002	WBGene00023501	WBGene00005039		WBGene00009803	WBGene00009993	WBGene00008561	WBGene00016375	WBGene00000740		WBGene00002253		WBGene00011831	WBGene00020579
WBGene00010897	WBGene00001156	WBGene00012970		WBGene00007919	WBGene00002055					WBGene00017764			WBGene00017501	WBGene00015087	WBGene00017297	WBGene00008728	WBGene00016668		WBGene00008584	WBGene00004020	WBGene00008572	WBGene00016274	WBGene00014249		WBGene00020453		WBGene00011869	WBGene00001993
WBGene00004342	WBGene00001500	WBGene00008850		WBGene00012462	WBGene00003633					WBGene00001157			WBGene00017471	WBGene00019233	WBGene00000042	WBGene00011853	WBGene00012077		WBGene00009724	WBGene00017635	WBGene00008576	WBGene00016249	WBGene00006515		WBGene00007055		WBGene00011870	WBGene00002259
WBGene00016929	WBGene00017485	WBGene00001157		WBGene00012467	WBGene00016898					WBGene00021520				WBGene00018333	WBGene00000864	WBGene00021710	WBGene00008575		WBGene00012140	WBGene00017075	WBGene00008602	WBGene00016205	WBGene00010333		WBGene00000841		WBGene00011894	WBGene00011979
WBGene00022063	WBGene00011753	WBGene00010659		WBGene00013900	WBGene00004989					WBGene00011727				WBGene00013815	WBGene00009114	WBGene00005743	WBGene00017707		WBGene00010659	WBGene00018431	WBGene00008606	WBGene00016204	WBGene00004437		WBGene00009290		WBGene00020649	WBGene00012018
WBGene00000528	WBGene00006925	WBGene00014836		WBGene00019411	WBGene00011753					WBGene00020740				WBGene00017058	WBGene00022845	WBGene00013608	WBGene00013715		WBGene00011622	WBGene00012830	WBGene00008644	WBGene00016148	WBGene00022048		WBGene00020714		WBGene00020700	WBGene00012021
WBGene00011445	WBGene00011112	WBGene00000861		WBGene00019145	WBGene00008390					WBGene00008392				WBGene00022553	WBGene00021437	WBGene00005616	WBGene00003862		WBGene00008229	WBGene00022683	WBGene00008681	WBGene00016134	WBGene00006889		WBGene00018298		WBGene00004997	WBGene00006915
WBGene00015613	WBGene00013007	WBGene00015859		WBGene00002016	WBGene00020182					WBGene00016119				WBGene00010658	WBGene00022716	WBGene00015578	WBGene00009000		WBGene00007440	WBGene00017997	WBGene00008726	WBGene00016103	WBGene00010967		WBGene00002981		WBGene00020710	WBGene00002273
WBGene00016913	WBGene00018138	WBGene00002058		WBGene00020997	WBGene00000463					WBGene00006467				WBGene00013726	WBGene00018887	WBGene00022479	WBGene00007905		WBGene00010041	WBGene00014176	WBGene00008865	WBGene00016057	WBGene00003893		WBGene00001432		WBGene00011966	WBGene00012201
	WBGene00017501	WBGene00000841		WBGene00006628	WBGene00000133					WBGene00010659				WBGene00011021	WBGene00019573	WBGene00016938	WBGene00014067		WBGene00011209	WBGene00015941	WBGene00008915	WBGene00016027	WBGene00009829		WBGene00016456		WBGene00004924	WBGene00003955
	WBGene00009787	WBGene00016417		WBGene00018731	WBGene00011572					WBGene00017764				WBGene00044977	WBGene00006731	WBGene00015682	WBGene00017113		WBGene00011494	WBGene00016664	WBGene00008916	WBGene00016027	WBGene00000204		WBGene00004932		WBGene00020774	WBGene00006609
	WBGene00016013	WBGene00015476		WBGene00004811	WBGene00008475					WBGene00001770				WBGene00022621	WBGene00014122	WBGene00019388	WBGene00015426		WBGene00010019	WBGene00010425	WBGene00008922	WBGene00016011	WBGene00017816		WBGene00001189		WBGene00011997	WBGene00021034
	WBGene00011487	WBGene00001523		WBGene00044073	WBGene00013888					WBGene00018346				WBGene00003729	WBGene00019532	WBGene00015864	WBGene00007894		WBGene00007366	WBGene00017348	WBGene00008948	WBGene00015965	WBGene00002053		WBGene00004825		WBGene00004994	WBGene00021060
	WBGene00021731	WBGene00022326		WBGene00008944	WBGene00009824					WBGene00015048				WBGene00010531	WBGene00014239	WBGene00019570	WBGene00023515		WBGene00011115	WBGene00020902	WBGene00008951	WBGene00015965	WBGene00011222		WBGene00009677		WBGene00012057	WBGene00012340
	WBGene00013888	WBGene00007919		WBGene00016542	WBGene00018024					WBGene00021018				WBGene00015030	WBGene00007461	WBGene00015712	WBGene00020194		WBGene00007365	WBGene00010467	WBGene00008969	WBGene00015949	WBGene00006754		WBGene00007440		WBGene00002015	WBGene00013722
	WBGene00000989	WBGene00009973		WBGene00010749	WBGene00013007					WBGene00017582				WBGene00011745	WBGene00016063	WBGene00022601	WBGene00007672		WBGene00009050	WBGene00017349	WBGene00008988	WBGene00015920	WBGene00010424		WBGene00000908		WBGene00002101	WBGene00013721
	WBGene00016943	WBGene00007599		WBGene00005481	WBGene00013074					WBGene00018035				WBGene00007739	WBGene00010382	WBGene00006173	WBGene00021195		WBGene00009947	WBGene00012531	WBGene00009023	WBGene00015916	WBGene00020246		WBGene00010865		WBGene00012122	WBGene00013773
	WBGene00016274	WBGene00019232		WBGene00008726	WBGene00008566					WBGene00016716				WBGene00019437	WBGene00019570	WBGene00016845	WBGene00018708		WBGene00005003	WBGene00018932	WBGene00009093	WBGene00015828	WBGene00007696		WBGene00012101		WBGene00020895	WBGene00013794
		WBGene00001591		WBGene00008229	WBGene00000989					WBGene00021978				WBGene00012686	WBGene00022147	WBGene00044135	WBGene00013294		WBGene00008199	WBGene00007455	WBGene00009174	WBGene00015814	WBGene00002978		WBGene00010100		WBGene00012140	WBGene00006698
		WBGene00000298		WBGene00009431	WBGene00000673					WBGene00017806				WBGene00020108	WBGene00013832	WBGene00002108	WBGene00020539		WBGene00007097	WBGene00017300	WBGene00009213	WBGene00015803	WBGene00000741		WBGene00011095		WBGene00003786	WBGene00021192
		WBGene00010747		WBGene00007599	WBGene00011487					WBGene00015759				WBGene00010895	WBGene00016206	WBGene00021517	WBGene00011931		WBGene00008355	WBGene00016756	WBGene00009380	WBGene00015802	WBGene00001073		WBGene00007901		WBGene00003786	WBGene00021224
		WBGene00011330		WBGene00000861	WBGene00001240					WBGene00011737				WBGene00016762	WBGene00006227	WBGene00007861	WBGene00008755		WBGene00011292	WBGene00016217	WBGene00009432	WBGene00015783	WBGene00022734		WBGene00008971		WBGene00001398	WBGene00012552
		WBGene00022379		WBGene00015933	WBGene00018744					WBGene00013559				WBGene00007950	WBGene00012441	WBGene00016403	WBGene00019613		WBGene00008988	WBGene00016790	WBGene00009433	WBGene00015759	WBGene00009918		WBGene00023407		WBGene00020917	WBGene00012592
		WBGene00008199		WBGene00015362	WBGene00005444									WBGene00016683	WBGene00016537	WBGene00016659	WBGene00013505		WBGene00044094	WBGene00005444	WBGene00009434	WBGene00015759	WBGene00000743		WBGene00012621		WBGene00020931	WBGene00012615
		WBGene00012450		WBGene00008886	WBGene00011487									WBGene00001619	WBGene00011379	WBGene00005565	WBGene00020048		WBGene00001390	WBGene00003986	WBGene00009512	WBGene00015756	WBGene00004432		WBGene00012538		WBGene00020981	WBGene00012616
		WBGene00008296		WBGene00002274	WBGene00007947									WBGene00009236	WBGene00021273	WBGene00011249	WBGene00016049		WBGene00007689	WBGene00019717	WBGene00009595	WBGene00015756	WBGene00001132		WBGene00011328		WBGene00021006	WBGene00012618
		WBGene00002274		WBGene00010659	WBGene00017691									WBGene00015521	WBGene00009644	WBGene00015867	WBGene00005664		WBGene00009723	WBGene00011487	WBGene00009723	WBGene00015702	WBGene00019679		WBGene00001496		WBGene00021048	WBGene00012664
		WBGene00016218		WBGene00022469	WBGene00001633									WBGene00015681	WBGene00020048	WBGene00022008	WBGene00018789		WBGene00012329	WBGene00020128	WBGene00009724	WBGene00015695	WBGene00010007		WBGene00018164		WBGene00001397	WBGene00021518
		WBGene00012190		WBGene00016218	WBGene00014003									WBGene00014170	WBGene00003529	WBGene00007467	WBGene00019873		WBGene00020472	WBGene00011487	WBGene00009724	WBGene00015676	WBGene00007144		WBGene00022441		WBGene00001843	WBGene00012798
		WBGene00009221		WBGene00019645	WBGene00013972									WBGene00018022	WBGene00007462	WBGene00015175	WBGene00044024		WBGene00012783	WBGene00022562	WBGene00009796	WBGene00015609	WBGene00002190		WBGene00020453		WBGene00001395	WBGene00012837
		WBGene00010998		WBGene00019619	WBGene00017691									WBGene00020021	WBGene00015213	WBGene00009099	WBGene00044031		WBGene00015638	WBGene00020915	WBGene00009801	WBGene00015565	WBGene00006789		WBGene00015537		WBGene00003485	WBGene00004239
		WBGene00021519		WBGene00000841	WBGene00011753									WBGene00018049	WBGene00010712	WBGene00012603	WBGene00012174		WBGene00007440	WBGene00020765	WBGene00009801	WBGene00015487	WBGene00003924		WBGene00020887		WBGene00013636	WBGene00018971
		WBGene00003618		WBGene00016004	WBGene00000988									WBGene00019695	WBGene00009343	WBGene00007608	WBGene00015996		WBGene00021048	WBGene00021448	WBGene00009852	WBGene00015469	WBGene00013859		WBGene00020301		WBGene00021316	WBGene00012916
		WBGene00010750		WBGene00005657	WBGene00021645									WBGene00010859	WBGene00009916	WBGene00020364	WBGene00017987		WBGene00012923	WBGene00045433	WBGene00009895	WBGene00015403	WBGene00000149		WBGene00011870		WBGene00012727	WBGene00012974
		WBGene00009226		WBGene00015859	WBGene00020741									WBGene00044272	WBGene00044531	WBGene00012969	WBGene00018988		WBGene00010545	WBGene00015949	WBGene00009907	WBGene00015403	WBGene00022599		WBGene00011026		WBGene00021487	WBGene00004506
		WBGene00012783		WBGene00019605	WBGene00011112									WBGene00044272	WBGene00018373	WBGene00007057	WBGene00021624		WBGene00009488	WBGene00013238	WBGene00009914	WBGene00015400	WBGene00009684		WBGene00013019		WBGene00021491	WBGene00014903
		WBGene00008922		WBGene00011466	WBGene00017691									WBGene00009496	WBGene00007526	WBGene00013089	WBGene00005081		WBGene00009432	WBGene00021060	WBGene00009927	WBGene00015389	WBGene00011743		WBGene00020453		WBGene00021491	WBGene00021774
		WBGene00022386		WBGene00003402	WBGene00008205									WBGene00021448	WBGene00003532	WBGene00021491	WBGene00005160		WBGene00015955	WBGene00016027	WBGene00009957	WBGene00015248	WBGene00018491		WBGene00000170		WBGene00012783	WBGene00003258
		WBGene00016119		WBGene00021590	WBGene00012608									WBGene00015522	WBGene00006134	WBGene00005196	WBGene00002016		WBGene00017705	WBGene00013035	WBGene00009971	WBGene00015185	WBGene00000776		WBGene00016450		WBGene00012785	WBGene00044742
		WBGene00017467		WBGene00002018	WBGene00001752									WBGene00008698	WBGene00001879	WBGene00005780	WBGene00021003		WBGene00010822	WBGene00019235	WBGene00009971	WBGene00015141	WBGene00020269		WBGene00001008		WBGene00012810	WBGene00021930
		WBGene00016379		WBGene00005892	WBGene00019730									WBGene00015837	WBGene00018102	WBGene00008109	WBGene00015679		WBGene00016646	WBGene00001027	WBGene00010019	WBGene00015141	WBGene00011648		WBGene00022440		WBGene00021587	WBGene00013234
		WBGene00011737		WBGene00000522	WBGene00016013									WBGene00011187	WBGene00013972	WBGene00018731	WBGene00020609		WBGene00016321	WBGene00021899	WBGene00010047	WBGene00015133	WBGene00006913		WBGene00007408		WBGene00021587	WBGene00013285
		WBGene00016350		WBGene00007717	WBGene00016875									WBGene00014240	WBGene00008713	WBGene00006628	WBGene00017913		WBGene00018823	WBGene00018475	WBGene00010047	WBGene00015125	WBGene00020115		WBGene00006965		WBGene00002016	WBGene00013391
		WBGene00008167		WBGene00013898	WBGene00006404									WBGene00019182	WBGene00009909	WBGene00009411	WBGene00008702		WBGene00016783	WBGene00020037	WBGene00010086	WBGene00015116	WBGene00010139		WBGene00012297		WBGene00007440	WBGene00013392
		WBGene00012101		WBGene00022013	WBGene00006404									WBGene00017146	WBGene00008158	WBGene00044470	WBGene00015576		WBGene00017467	WBGene00015695	WBGene00010125	WBGene00015101	WBGene00019983		WBGene00010514		WBGene00013079	WBGene00013394
		WBGene00021818		WBGene00020784	WBGene00016274									WBGene00010658	WBGene00005816	WBGene00003018	WBGene00000679		WBGene00008831	WBGene00016057	WBGene00010150	WBGene00015064	WBGene00017772		WBGene00001105		WBGene00013090	WBGene00021186
		WBGene00004210		WBGene00018311	WBGene00013073									WBGene00020373	WBGene00018838	WBGene00007131	WBGene00018547		WBGene00020740	WBGene00018866	WBGene00010150	WBGene00015052	WBGene00014204		WBGene00015829		WBGene00013090	WBGene00022560
		WBGene00017678		WBGene00021498	WBGene00008205									WBGene00018707	WBGene00017845	WBGene00000631	WBGene00005949		WBGene00016435	WBGene00021757	WBGene00010174	WBGene00015050	WBGene00022219		WBGene00007919		WBGene00021817	WBGene00022610
		WBGene00044469		WBGene00003591	WBGene00008205									WBGene00018906	WBGene00020587	WBGene00016692	WBGene00012749		WBGene00009710	WBGene00018045	WBGene00010440	WBGene00015010	WBGene00006917		WBGene00017586		WBGene00000831	WBGene00022856
		WBGene00007365		WBGene00004097	WBGene00009787									WBGene00021142	WBGene00021491	WBGene00014254	WBGene00017962		WBGene00017733	WBGene00000093	WBGene00010470	WBGene00014666	WBGene00003372		WBGene00001396		WBGene00000830	WBGene00022850
		WBGene00000556		WBGene00000932	WBGene00000118									WBGene00010680	WBGene00017224	WBGene00018267	WBGene00020062		WBGene00017735	WBGene00006937	WBGene00010488	WBGene00014562	WBGene00000601		WBGene00001008		WBGene00013244	WBGene00002090
		WBGene00012518		WBGene00012450	WBGene00003704									WBGene00010657	WBGene00021084	WBGene00020170	WBGene00010258		WBGene00018724	WBGene00017658	WBGene00010491	WBGene00014251	WBGene00000183		WBGene00008971		WBGene00013310	WBGene00022888
		WBGene00022736		WBGene00016958	WBGene00008341									WBGene00018396	WBGene00012275	WBGene00019113	WBGene00012573		WBGene00012462	WBGene00012887	WBGene00010545	WBGene00014244	WBGene00006408		WBGene00018217		WBGene00003652	WBGene00013940
		WBGene00013284		WBGene00009430	WBGene00014047									WBGene00013973	WBGene00019908	WBGene00013581	WBGene00012318		WBGene00017563	WBGene00020847	WBGene00010641	WBGene00014054	WBGene00016195		WBGene00019284		WBGene00022144	WBGene00022644
		WBGene00015933		WBGene00022891	WBGene00016595									WBGene00010658	WBGene00016293	WBGene00022884	WBGene00018299		WBGene00018353	WBGene00020273	WBGene00010660	WBGene00014003	WBGene00002202		WBGene00021863		WBGene00013859	WBGene00022645
		WBGene00000973		WBGene00001753	WBGene00001777									WBGene00018945	WBGene00007629	WBGene00044732	WBGene00016875		WBGene00018731	WBGene00019127	WBGene00010660	WBGene00014001	WBGene00003153		WBGene00022475		WBGene00022597	WBGene00014073
		WBGene00015362		WBGene00012532	WBGene00017881									WBGene00018251	WBGene00015020	WBGene00001730	WBGene00003511		WBGene00020551	WBGene00016235	WBGene00010660	WBGene00013958	WBGene00018997		WBGene00014090		WBGene00013882	WBGene00014074
		WBGene00016425		WBGene00013906	WBGene00006925									WBGene00012571	WBGene00009720	WBGene00018683	WBGene00005912		WBGene00020672	WBGene00017989	WBGene00010664	WBGene00013947	WBGene00000829		WBGene00003014		WBGene00013841	WBGene00014136
		WBGene00001761		WBGene00020598	WBGene00021731									WBGene00007560	WBGene00010760	WBGene00021529	WBGene00005029		WBGene00018725	WBGene00018343	WBGene00010730	WBGene00013906	WBGene00006924		WBGene00021981		WBGene00014252	WBGene00014138
		WBGene00013541		WBGene00003480	WBGene00016664									WBGene00009382	WBGene00018943	WBGene00020789	WBGene00007425		WBGene00016594	WBGene00004068	WBGene00010736	WBGene00013904	WBGene00000535		WBGene00010262		WBGene00001488	WBGene00014138
		WBGene00012554		WBGene00002056	WBGene00019978									WBGene00016521	WBGene00018889	WBGene00005111	WBGene00016514		WBGene00020886	WBGene00017490	WBGene00010736	WBGene00013892	WBGene00020347		WBGene00006971		WBGene00022713	WBGene00001543
		WBGene00016004		WBGene00016845	WBGene00004062									WBGene00044462	WBGene00022439	WBGene00044206	WBGene00002199		WBGene00011190	WBGene00017498	WBGene00010749	WBGene00013880	WBGene00000602		WBGene00017349		WBGene00013971
		WBGene00004196		WBGene00008425	WBGene00016943									WBGene00007794	WBGene00008617	WBGene00016923			WBGene00016958	WBGene00021829	WBGene00010790	WBGene00013804	WBGene00001333		WBGene00021518		WBGene00013972
		WBGene00008944		WBGene00013207	WBGene00001156									WBGene00044741	WBGene00007483	WBGene00007989			WBGene00020301	WBGene00007686	WBGene00010795	WBGene00013690	WBGene00000928		WBGene00011021		WBGene00013973
		WBGene00010977		WBGene00012554	WBGene00020739									WBGene00044450	WBGene00000756	WBGene00001730			WBGene00014194	WBGene00001226	WBGene00010827	WBGene00013654	WBGene00002980		WBGene00010370		WBGene00006602
		WBGene00020015		WBGene00015048	WBGene00007422									WBGene00001429	WBGene00014178	WBGene00021717			WBGene00017101	WBGene00019800	WBGene00010828	WBGene00013650	WBGene00010560		WBGene00010174		WBGene00014000
		WBGene00008633		WBGene00010328	WBGene00017471									WBGene00011177	WBGene00000688	WBGene00045180			WBGene00000247	WBGene00000941	WBGene00010897	WBGene00013605	WBGene00020868		WBGene00009226		WBGene00000045
		WBGene00008392		WBGene00001770										WBGene00013009	WBGene00021889	WBGene00015597			WBGene00018647	WBGene00016644	WBGene00010897	WBGene00013575	WBGene00020297		WBGene00011849
		WBGene00014136		WBGene00010977										WBGene00004973	WBGene00022521	WBGene00009392			WBGene00013181	WBGene00017119	WBGene00010899	WBGene00013557	WBGene00010727		WBGene00020449
		WBGene00022330		WBGene00016728										WBGene00001671	WBGene00021176	WBGene00012518			WBGene00020031	WBGene00022464	WBGene00010977	WBGene00013484	WBGene00019003		WBGene00014252
		WBGene00009165		WBGene00008091										WBGene00010658	WBGene00020873	WBGene00000272			WBGene00007882	WBGene00018891	WBGene00011149	WBGene00013435	WBGene00021133		WBGene00017762
		WBGene00019022		WBGene00015933										WBGene00009742	WBGene00003545	WBGene00019113			WBGene00018290	WBGene00008775	WBGene00011190	WBGene00013376	WBGene00022114		WBGene00011254
		WBGene00015400		WBGene00020740										WBGene00005649	WBGene00044245	WBGene00013374			WBGene00015911	WBGene00008514	WBGene00011252	WBGene00013284	WBGene00006617		WBGene00020341
		WBGene00009804		WBGene00012548										WBGene00008773	WBGene00003937	WBGene00000932			WBGene00020866	WBGene00014244	WBGene00011292	WBGene00013216	WBGene00000753		WBGene00000439
		WBGene00017060		WBGene00000522										WBGene00020066	WBGene00018074	WBGene00018169			WBGene00013155	WBGene00013379	WBGene00011292	WBGene00013210	WBGene00020866		WBGene00008301
		WBGene00010755		WBGene00016093										WBGene00015846	WBGene00006534	WBGene00020302			WBGene00019757	WBGene00004201	WBGene00011330	WBGene00013073	WBGene00002010		WBGene00017659
		WBGene00003702		WBGene00001591										WBGene00017417	WBGene00021604	WBGene00022701			WBGene00019686	WBGene00014224	WBGene00011344	WBGene00012992	WBGene00003904		WBGene00022788
		WBGene00018939		WBGene00011321										WBGene00019991	WBGene00005189	WBGene00010934			WBGene00017504	WBGene00020383	WBGene00011344	WBGene00012964	WBGene00000475		WBGene00021415
		WBGene00021709		WBGene00010659										WBGene00044545		WBGene00044458			WBGene00020672	WBGene00006917	WBGene00011480	WBGene00012834	WBGene00019619		WBGene00014175
		WBGene00077764		WBGene00020455										WBGene00013087		WBGene00044655			WBGene00018971	WBGene00020169	WBGene00011480	WBGene00012830	WBGene00006911		WBGene00020453
		WBGene00017640		WBGene00016769										WBGene00008628		WBGene00020927			WBGene00077593	WBGene00016631	WBGene00011481	WBGene00012830	WBGene00004504		WBGene00001500
		WBGene00015048		WBGene00002026										WBGene00016368		WBGene00015869			WBGene00015598	WBGene00003053	WBGene00011494	WBGene00012782	WBGene00002023		WBGene00010425
		WBGene00010752		WBGene00021519										WBGene00018128		WBGene00022339			WBGene00013595	WBGene00006572	WBGene00011672	WBGene00012747	WBGene00000380		WBGene00001898
		WBGene00018450		WBGene00010750										WBGene00012502		WBGene00045144			WBGene00018145	WBGene00016011	WBGene00011733	WBGene00012713	WBGene00017775		WBGene00009388
		WBGene00018562		WBGene00007973										WBGene00021724		WBGene00001879			WBGene00022834	WBGene00003066	WBGene00011734	WBGene00012664	WBGene00006794		WBGene00010205
		WBGene00019145		WBGene00016379										WBGene00004001		WBGene00015785			WBGene00016577	WBGene00017775	WBGene00011737	WBGene00012652	WBGene00015943		WBGene00009221
		WBGene00007362		WBGene00002021										WBGene00009847		WBGene00001892			WBGene00016424	WBGene00022373	WBGene00011737	WBGene00012615	WBGene00002280		WBGene00011070
		WBGene00015933		WBGene00016219										WBGene00016664		WBGene00009155			WBGene00013594	WBGene00022792	WBGene00011739	WBGene00012608	WBGene00010794		WBGene00017755
		WBGene00017308		WBGene00014836										WBGene00001841		WBGene00016596			WBGene00013359	WBGene00000933	WBGene00011774	WBGene00012608	WBGene00006708		WBGene00019456
		WBGene00019411		WBGene00018350										WBGene00009428		WBGene00018730			WBGene00009971	WBGene00010062	WBGene00011894	WBGene00012593	WBGene00009119		WBGene00019092
		WBGene00010749		WBGene00022736										WBGene00002106		WBGene00008257			WBGene00022736	WBGene00003577	WBGene00012002	WBGene00012590	WBGene00000931		WBGene00008975
		WBGene00007716		WBGene00007807										WBGene00023504		WBGene00003761			WBGene00017582	WBGene00001398	WBGene00012081	WBGene00012582	WBGene00015933		WBGene00011427
		WBGene00016769		WBGene00022329										WBGene00002086		WBGene00017233			WBGene00017303	WBGene00004228	WBGene00012101	WBGene00012556	WBGene00003926		WBGene00015163
		WBGene00012462		WBGene00014136										WBGene00007420		WBGene00008226			WBGene00019357	WBGene00004238	WBGene00012113	WBGene00012530	WBGene00001243		WBGene00003102
		WBGene00013906		WBGene00004196										WBGene00011295		WBGene00044705			WBGene00007833	WBGene00010062	WBGene00012117	WBGene00012489	WBGene00044265		WBGene00015295
		WBGene00021978		WBGene00018631										WBGene00008421		WBGene00003092			WBGene00015823	WBGene00000550	WBGene00012190	WBGene00012465	WBGene00000707		WBGene00018743
		WBGene00021590		WBGene00021503										WBGene00012123		WBGene00020983			WBGene00017764	WBGene00001501	WBGene00012295	WBGene00012445	WBGene00017070		WBGene00010362
		WBGene00019599		WBGene00012624										WBGene00003664		WBGene00022147			WBGene00010086	WBGene00003545	WBGene00012464	WBGene00012407	WBGene00007024		WBGene00019831
		WBGene00020740		WBGene00002012										WBGene00012123		WBGene00044504			WBGene00020760	WBGene00019653	WBGene00012467	WBGene00012361	WBGene00016250		WBGene00012216
		WBGene00007717		WBGene00021805										WBGene00018121		WBGene00009604			WBGene00012850	WBGene00020110	WBGene00012468	WBGene00012339	WBGene00004266		WBGene00008298
		WBGene00006649		WBGene00008495										WBGene00044450		WBGene00007322			WBGene00019719	WBGene00017557	WBGene00012468	WBGene00012330	WBGene00001679		WBGene00007363
		WBGene00008229												WBGene00002142		WBGene00019575			WBGene00012538	WBGene00009582	WBGene00012548	WBGene00012324	WBGene00015413		WBGene00010944
		WBGene00005868												WBGene00011678		WBGene00015549			WBGene00019097	WBGene00017765	WBGene00012554	WBGene00012251	WBGene00007185		WBGene00009896
		WBGene00013197												WBGene00017336		WBGene00020357			WBGene00019825	WBGene00011559	WBGene00012583	WBGene00012126	WBGene00013307		WBGene00008940
		WBGene00003402												WBGene00013833		WBGene00013563			WBGene00018164	WBGene00003214	WBGene00012624	WBGene00012126	WBGene00015759		WBGene00016646
		WBGene00019645												WBGene00018005		WBGene00012269			WBGene00001425	WBGene00019235	WBGene00012668	WBGene00012094	WBGene00001229		WBGene00020453
		WBGene00022196												WBGene00011401		WBGene00012321			WBGene00016425	WBGene00016943	WBGene00012683	WBGene00012018	WBGene00004015		WBGene00009323
		WBGene00009490												WBGene00001992		WBGene00021809			WBGene00022813	WBGene00012018	WBGene00012712	WBGene00012015	WBGene00003225		WBGene00012005
		WBGene00015057												WBGene00009749		WBGene00004236			WBGene00017789	WBGene00016970	WBGene00012712	WBGene00011936	WBGene00006587		WBGene00007931
		WBGene00014000												WBGene00011668		WBGene00001990			WBGene00015152	WBGene00011182	WBGene00012712	WBGene00011936	WBGene00021883		WBGene00021050
		WBGene00003561												WBGene00044475		WBGene00022568			WBGene00016150	WBGene00012465	WBGene00012757	WBGene00011897	WBGene00012376		WBGene00018346
		WBGene00019284												WBGene00006622		WBGene00013264			WBGene00015308	WBGene00008332	WBGene00012813	WBGene00011893	WBGene00020915		WBGene00018102
		WBGene00009971												WBGene00009704		WBGene00007132			WBGene00019100	WBGene00010759	WBGene00012813	WBGene00011883	WBGene00010478		WBGene00015601
		WBGene00011522												WBGene00017093		WBGene00044196			WBGene00020725	WBGene00001423	WBGene00012813	WBGene00011857	WBGene00006715		WBGene00009380
		WBGene00011727												WBGene00008712		WBGene00012783			WBGene00016845	WBGene00004015	WBGene00012819	WBGene00011844	WBGene00020507		WBGene00009340
		WBGene00000512												WBGene00044374		WBGene00017278			WBGene00019615	WBGene00017557	WBGene00012903	WBGene00011803	WBGene00013766		WBGene00000120
		WBGene00007807												WBGene00009096		WBGene00044566			WBGene00019973	WBGene00008332	WBGene00012903	WBGene00011803	WBGene00004807		WBGene00009304
		WBGene00200147												WBGene00020493		WBGene00015884			WBGene00015759	WBGene00014001	WBGene00012910	WBGene00011759	WBGene00007024		WBGene00014052
		WBGene00000522												WBGene00008036		WBGene00008693			WBGene00044073	WBGene00011803	WBGene00013020	WBGene00011743	WBGene00004268		WBGene00000749
		WBGene00016735												WBGene00003859		WBGene00013008			WBGene00009595	WBGene00014138	WBGene00013030	WBGene00011740	WBGene00002007		WBGene00003014
		WBGene00016912												WBGene00015623		WBGene00016789			WBGene00000097	WBGene00008194	WBGene00013080	WBGene00011730	WBGene00000229		WBGene00022715
		WBGene00009093												WBGene00044467		WBGene00015882			WBGene00017964	WBGene00018174	WBGene00013181	WBGene00011707	WBGene00002070		WBGene00002263
		WBGene00009430												WBGene00019501		WBGene00021099			WBGene00010125	WBGene00021070	WBGene00013197	WBGene00011679	WBGene00006626		WBGene00004924
		WBGene00016147												WBGene00015963		WBGene00018147			WBGene00007453	WBGene00008451	WBGene00013197	WBGene00011634	WBGene00009122		WBGene00010221
		WBGene00003766												WBGene00007253		WBGene00021598			WBGene00008726	WBGene00015802	WBGene00013215	WBGene00011559	WBGene00010260		WBGene00010320
		WBGene00008748												WBGene00016619		WBGene00014245			WBGene00008572	WBGene00016863	WBGene00013220	WBGene00011527	WBGene00011059		WBGene00020722
		WBGene00016769												WBGene00020653		WBGene00008550			WBGene00019831	WBGene00000515	WBGene00013244	WBGene00011495	WBGene00010326		WBGene00010110
		WBGene00017582												WBGene00012926		WBGene00018484			WBGene00017270	WBGene00001240	WBGene00013359	WBGene00011488	WBGene00019401		WBGene00006762
		WBGene00007932												WBGene00020918		WBGene00021447			WBGene00019404	WBGene00007927	WBGene00013448	WBGene00011487	WBGene00006910		WBGene00010425
		WBGene00007362												WBGene00017388		WBGene00013008			WBGene00019813	WBGene00016863	WBGene00013598	WBGene00011487	WBGene00001169		WBGene00012980
		WBGene00021018												WBGene00009056		WBGene00017836			WBGene00015574	WBGene00008560	WBGene00013636	WBGene00011408	WBGene00004419		WBGene00017813
		WBGene00008831												WBGene00020976		WBGene00016268			WBGene00018966	WBGene00011408	WBGene00013647	WBGene00011407	WBGene00010627		WBGene00002981
		WBGene00010328												WBGene00008357		WBGene00010501			WBGene00019738	WBGene00004702	WBGene00013725	WBGene00011353	WBGene00006840		WBGene00007547
		WBGene00000991												WBGene00012905		WBGene00009895			WBGene00000370	WBGene00019473	WBGene00013806	WBGene00011334	WBGene00020950		WBGene00019779
		WBGene00007689												WBGene00008988		WBGene00018327			WBGene00019564	WBGene00004062	WBGene00013898	WBGene00011291	WBGene00012293		WBGene00006788
		WBGene00008486												WBGene00020418		WBGene00019621			WBGene00012464	WBGene00003411	WBGene00013898	WBGene00011247	WBGene00016630		WBGene00022572
		WBGene00012449												WBGene00018089		WBGene00020248			WBGene00012467	WBGene00016020	WBGene00014016	WBGene00011239	WBGene00000552		WBGene00020226
		WBGene00017226												WBGene00002105		WBGene00009985			WBGene00016961	WBGene00017984	WBGene00014017	WBGene00011222	WBGene00017347		WBGene00006742
		WBGene00001884												WBGene00019594		WBGene00005523			WBGene00017727	WBGene00015389	WBGene00014019	WBGene00011182	WBGene00000657		WBGene00007925
		WBGene00015823												WBGene00017067		WBGene00008180			WBGene00045416	WBGene00020507	WBGene00014023	WBGene00011181	WBGene00022781		WBGene00011293
														WBGene00007739		WBGene00020180			WBGene00019660	WBGene00000282	WBGene00014031	WBGene00011119	WBGene00010419		WBGene00007931
														WBGene00010133		WBGene00012422			WBGene00015932	WBGene00019550	WBGene00014135	WBGene00011102	WBGene00019893		WBGene00020453
														WBGene00018081		WBGene00013079			WBGene00016379	WBGene00015676	WBGene00014136	WBGene00011094			WBGene00020453
														WBGene00002105		WBGene00007470			WBGene00017726	WBGene00020369	WBGene00014136	WBGene00011064			WBGene00001906
														WBGene00011317		WBGene00044418			WBGene00019664	WBGene00009899	WBGene00014191	WBGene00011059			WBGene00018294
														WBGene00008256		WBGene00017378			WBGene00019664	WBGene00019900	WBGene00014193	WBGene00011017			WBGene00008334
														WBGene00009239		WBGene00017378			WBGene00003097	WBGene00009902	WBGene00014194	WBGene00010984			WBGene00004926
														WBGene00044047		WBGene00015045			WBGene00019661	WBGene00019644	WBGene00015110	WBGene00010909			WBGene00021851
														WBGene00013148		WBGene00019999			WBGene00015933	WBGene00013575	WBGene00015152	WBGene00010905			WBGene00020865
														WBGene00014055		WBGene00009612			WBGene00019284	WBGene00020909	WBGene00015216	WBGene00010896			WBGene00016513
														WBGene00002097		WBGene00012985			WBGene00007872	WBGene00011102	WBGene00015251	WBGene00010878			WBGene00008631
														WBGene00015182		WBGene00011855			WBGene00016788	WBGene00019890	WBGene00015308	WBGene00010878			WBGene00011683
														WBGene00015516		WBGene00022207			WBGene00020038	WBGene00016431	WBGene00015362	WBGene00010859			WBGene00003063
														WBGene00010886		WBGene00007806			WBGene00018758	WBGene00003821	WBGene00015382	WBGene00010833			WBGene00007900
														WBGene00021127		WBGene00008102			WBGene00015947	WBGene00007904	WBGene00015455	WBGene00010812			WBGene00022396
														WBGene00045067		WBGene00005228			WBGene00013755	WBGene00000833	WBGene00015518	WBGene00010766			WBGene00004827
														WBGene00002018		WBGene00020380			WBGene00007460	WBGene00012747	WBGene00015537	WBGene00010657			WBGene00021582
														WBGene00018988		WBGene00022213			WBGene00018150	WBGene00017816	WBGene00015540	WBGene00010645			WBGene00007881
														WBGene00017596		WBGene00015562			WBGene00012624	WBGene00000215	WBGene00015560	WBGene00010644			WBGene00001170
														WBGene00017093		WBGene00017214			WBGene00022847	WBGene00001819	WBGene00015605	WBGene00010627			WBGene00021020
														WBGene00011008		WBGene00008955			WBGene00013647	WBGene00018779	WBGene00015678	WBGene00010627			WBGene00015202
														WBGene00021947		WBGene00001477			WBGene00021590	WBGene00008595	WBGene00015680	WBGene00010478			WBGene00019848
														WBGene00019156		WBGene00017743			WBGene00009434	WBGene00008594	WBGene00015687	WBGene00010471			WBGene00020886
														WBGene00013421		WBGene00012333			WBGene00019645	WBGene00000788	WBGene00015709	WBGene00010458			WBGene00000190
														WBGene00016474		WBGene00000755			WBGene00012668	WBGene00017301	WBGene00015791	WBGene00010437			WBGene00012715
														WBGene00018425		WBGene00013902			WBGene00017385	WBGene00019730	WBGene00015823	WBGene00010408			WBGene00007726
														WBGene00018153		WBGene00012519			WBGene00016502	WBGene00015943	WBGene00015876	WBGene00010383			WBGene00016575
														WBGene00013142		WBGene00007958			WBGene00018294	WBGene00019225	WBGene00015947	WBGene00010303			WBGene00008820
														WBGene00011992		WBGene00019999			WBGene00015602	WBGene00019225	WBGene00015955	WBGene00010277			WBGene00018250
														WBGene00016943		WBGene00007657			WBGene00020245	WBGene00020788	WBGene00016004	WBGene00010266			WBGene00004827
														WBGene00012132		WBGene00012246			WBGene00023417	WBGene00009334	WBGene00016052	WBGene00010256			WBGene00001403
														WBGene00013968		WBGene00012024			WBGene00003096	WBGene00020382	WBGene00016097	WBGene00010251			WBGene00001086
														WBGene00022024		WBGene00013398			WBGene00023483	WBGene00001029	WBGene00016099	WBGene00010238			WBGene00004809
														WBGene00013134		WBGene00001878			WBGene00019136	WBGene00010456	WBGene00016150	WBGene00010230			WBGene00016573
														WBGene00002094		WBGene00000598			WBGene00004993	WBGene00008692	WBGene00016190	WBGene00010123			WBGene00009635
														WBGene00021580		WBGene00001882			WBGene00004993	WBGene00017759	WBGene00016281	WBGene00010094			WBGene00002024
														WBGene00019315		WBGene00007311			WBGene00001817	WBGene00010774	WBGene00016332	WBGene00010083			WBGene00015660
														WBGene00017390		WBGene00018725			WBGene00019006	WBGene00004701	WBGene00016379	WBGene00010062			WBGene00010985
														WBGene00018377		WBGene00044783			WBGene00018953	WBGene00003730	WBGene00016450	WBGene00010062			WBGene00013569
														WBGene00011624		WBGene00016932			WBGene00016332	WBGene00000136	WBGene00016474	WBGene00010055			WBGene00003678
														WBGene00016320		WBGene00007203			WBGene00019825	WBGene00009771	WBGene00016502	WBGene00010042			WBGene00020297
														WBGene00011428		WBGene00018650			WBGene00022570	WBGene00007516	WBGene00016525	WBGene00010034			WBGene00007932
														WBGene00043297		WBGene00007203			WBGene00012150	WBGene00020347	WBGene00016594	WBGene00009952			WBGene00009628
														WBGene00022833		WBGene00043981			WBGene00018755	WBGene00000971	WBGene00016598	WBGene00009943			WBGene00000857
														WBGene00016943		WBGene00021794			WBGene00012712	WBGene00001262	WBGene00016599	WBGene00009918			WBGene00007392
														WBGene00016909		WBGene00022332			WBGene00020579	WBGene00000005	WBGene00016650	WBGene00009883			WBGene00015569
														WBGene00022266		WBGene00010647			WBGene00019213	WBGene00007001	WBGene00016678	WBGene00009824			WBGene00012107
														WBGene00016783					WBGene00022848	WBGene00018138	WBGene00016769	WBGene00009771			WBGene00000516
														WBGene00018907					WBGene00013623	WBGene00006935	WBGene00016769	WBGene00009744			WBGene00011838
														WBGene00017551					WBGene00009778	WBGene00001155	WBGene00016783	WBGene00009734			WBGene00009715
														WBGene00015910					WBGene00013654	WBGene00011064	WBGene00016788	WBGene00009636			WBGene00011105
														WBGene00018644					WBGene00014000	WBGene00012964	WBGene00016845	WBGene00009582			WBGene00009334
														WBGene00020330					WBGene00008405	WBGene00003572	WBGene00016863	WBGene00009493			WBGene00022397
														WBGene00013845					WBGene00021811	WBGene00015413	WBGene00016865	WBGene00009347			WBGene00020357
														WBGene00016943					WBGene00004249	WBGene00020022	WBGene00016961	WBGene00009293			WBGene00020917
														WBGene00011888					WBGene00012601	WBGene00007605	WBGene00016990	WBGene00009274			WBGene00013856
														WBGene00012634					WBGene00002269	WBGene00017565	WBGene00017199	WBGene00009259			WBGene00003588
														WBGene00015935					WBGene00018700	WBGene00016142	WBGene00017304	WBGene00009246			WBGene00013181
														WBGene00016943					WBGene00010040	WBGene00011893	WBGene00017361	WBGene00009187			WBGene00011232
														WBGene00021382					WBGene00014017	WBGene00012445	WBGene00017437	WBGene00009128			WBGene00020373
														WBGene00016943					WBGene00009925	WBGene00010317	WBGene00017447	WBGene00009092			WBGene00017422
														WBGene00016943					WBGene00017934	WBGene00010251	WBGene00017504	WBGene00009092			WBGene00015251
														WBGene00044183					WBGene00016981	WBGene00020166	WBGene00017654	WBGene00009078			WBGene00012279
														WBGene00015622					WBGene00021956	WBGene00010811	WBGene00017659	WBGene00009069			WBGene00009101
														WBGene00010460					WBGene00007010	WBGene00007072	WBGene00017671	WBGene00009013			WBGene00010752
														WBGene00001705					WBGene00008948	WBGene00000118	WBGene00017687	WBGene00009008			WBGene00009945
														WBGene00012956					WBGene00015163	WBGene00014054	WBGene00017705	WBGene00009008			WBGene00007855
														WBGene00016136					WBGene00020999	WBGene00009628	WBGene00017726	WBGene00008936			WBGene00017429
														WBGene00007183					WBGene00022703	WBGene00015133	WBGene00017727	WBGene00008917			WBGene00001910
														WBGene00021096					WBGene00011344	WBGene00021503	WBGene00017735	WBGene00008860			WBGene00021015
														WBGene00044227					WBGene00019877	WBGene00013904	WBGene00017789	WBGene00008793			WBGene00010028
														WBGene00010092					WBGene00013598	WBGene00007444	WBGene00017834	WBGene00008767			WBGene00003861
														WBGene00011004					WBGene00018562	WBGene00001239	WBGene00017840	WBGene00008741			WBGene00019772
														WBGene00021249					WBGene00020799	WBGene00001243	WBGene00017882	WBGene00008741			WBGene00011392
														WBGene00017726					WBGene00004131	WBGene00007175	WBGene00017882	WBGene00008692			WBGene00014106
														WBGene00008261					WBGene00017834	WBGene00006926	WBGene00017908	WBGene00008669			WBGene00011868
														WBGene00012062					WBGene00001395	WBGene00011239	WBGene00017971	WBGene00008654			WBGene00044709
														WBGene00021335					WBGene00004744	WBGene00001774	WBGene00018145	WBGene00008607			WBGene00000443
														WBGene00020313					WBGene00004465	WBGene00003837	WBGene00018145	WBGene00008607			WBGene00010049
														WBGene00017722					WBGene00004809	WBGene00011006	WBGene00018145	WBGene00008595			WBGene00006539
														WBGene00010655					WBGene00004811	WBGene00008296	WBGene00018150	WBGene00008594			WBGene00013481
														WBGene00044474					WBGene00012683	WBGene00003415	WBGene00018152	WBGene00008594			WBGene00010504
														WBGene00016665					WBGene00003588	WBGene00000217	WBGene00018164	WBGene00008593			WBGene00006987
														WBGene00019660					WBGene00004955	WBGene00007969	WBGene00018209	WBGene00008567			WBGene00008625
														WBGene00009097					WBGene00010062	WBGene00007422	WBGene00018210	WBGene00008565			WBGene00004114
														WBGene00010515					WBGene00016863	WBGene00001790	WBGene00018259	WBGene00008564			WBGene00008031
														WBGene00003462					WBGene00004368	WBGene00020268	WBGene00018290	WBGene00008542			WBGene00021851
														WBGene00014042					WBGene00004809	WBGene00014165	WBGene00018294	WBGene00008514			WBGene00018060
														WBGene00008072					WBGene00019305	WBGene00001497	WBGene00018350	WBGene00008506			WBGene00006923
														WBGene00021212					WBGene00002016	WBGene00020592	WBGene00018562	WBGene00008506			WBGene00016657
														WBGene00015520					WBGene00020784	WBGene00020932	WBGene00018702	WBGene00008495			WBGene00022375
														WBGene00003524					WBGene00000729	WBGene00010627	WBGene00018707	WBGene00008494			WBGene00013847
														WBGene00023486					WBGene00015047	WBGene00019957	WBGene00018707	WBGene00008492			WBGene00016934
														WBGene00015517					WBGene00004504	WBGene00016874	WBGene00018724	WBGene00008409			WBGene00000398
														WBGene00012839					WBGene00015776	WBGene00007330	WBGene00018725	WBGene00008408			WBGene00011979
														WBGene00006195					WBGene00017680	WBGene00006518	WBGene00018729	WBGene00008354			WBGene00010066
														WBGene00002093					WBGene00002018	WBGene00019656	WBGene00018731	WBGene00008352			WBGene00018907
														WBGene00019232					WBGene00000685	WBGene00017012	WBGene00018756	WBGene00008341			WBGene00008234
														WBGene00019873					WBGene00015752	WBGene00001498	WBGene00018758	WBGene00008332			WBGene00019904
														WBGene00012450					WBGene00006728	WBGene00009319	WBGene00018823	WBGene00008332			WBGene00004773
														WBGene00009170					WBGene00002980	WBGene00016201	WBGene00018874	WBGene00008332			WBGene00003163
														WBGene00044646					WBGene00013220	WBGene00015125	WBGene00018874	WBGene00008332			WBGene00000280
														WBGene00020760					WBGene00004503	WBGene00010924	WBGene00018921	WBGene00008296			WBGene00001976
														WBGene00011931					WBGene00000831	WBGene00004703	WBGene00019097	WBGene00008123			WBGene00013315
														WBGene00007506					WBGene00013030	WBGene00019978	WBGene00019100	WBGene00008042			WBGene00007517
														WBGene00008640					WBGene00010148	WBGene00006510	WBGene00019120	WBGene00007964			WBGene00006923
														WBGene00011752					WBGene00009180	WBGene00012015	WBGene00019121	WBGene00007927			WBGene00001878
														WBGene00019929					WBGene00019770	WBGene00010896	WBGene00019166	WBGene00007904			WBGene00017834
														WBGene00009493					WBGene00019298	WBGene00020557	WBGene00019170	WBGene00007885			WBGene00009835
														WBGene00044207					WBGene00008053	WBGene00020107	WBGene00019170	WBGene00007857			WBGene00022562
														WBGene00009216					WBGene00004063	WBGene00017769	WBGene00019197	WBGene00007848			WBGene00022657
														WBGene00008785					WBGene00008745	WBGene00010260	WBGene00019213	WBGene00007724			WBGene00012471
														WBGene00044588					WBGene00007507	WBGene00018488	WBGene00019320	WBGene00007712			WBGene00019973
														WBGene00015517					WBGene00000985	WBGene00017283	WBGene00019327	WBGene00007686			WBGene00000286
														WBGene00013879					WBGene00000228	WBGene00010094	WBGene00019344	WBGene00007686			WBGene00016119
														WBGene00006949					WBGene00002015	WBGene00007129	WBGene00019357	WBGene00007685			WBGene00011337
														WBGene00015079					WBGene00018764	WBGene00008205	WBGene00019404	WBGene00007630			WBGene00002063
														WBGene00015082					WBGene00002188	WBGene00008205	WBGene00019564	WBGene00007630			WBGene00020672
														WBGene00018323					WBGene00000514	WBGene00006980	WBGene00019647	WBGene00007605			WBGene00000277
														WBGene00015062					WBGene00007007	WBGene00011938	WBGene00019653	WBGene00007565			WBGene00002116
														WBGene00009033					WBGene00018260	WBGene00007947	WBGene00019653	WBGene00007558			WBGene00020612
														WBGene00019622					WBGene00000973	WBGene00009092	WBGene00019660	WBGene00007557			WBGene00002012
														WBGene00000668					WBGene00008850	WBGene00000988	WBGene00019744	WBGene00007533			WBGene00015688
														WBGene00001237					WBGene00007744	WBGene00010055	WBGene00019767	WBGene00007533			WBGene00011817
														WBGene00004006					WBGene00000512	WBGene00000239	WBGene00019770	WBGene00007516			WBGene00009995
														WBGene00017394					WBGene00000022	WBGene00003658	WBGene00019780	WBGene00007455			WBGene00002980
														WBGene00009942					WBGene00008748	WBGene00015116	WBGene00019877	WBGene00007422			WBGene00014013
														WBGene00021746					WBGene00021635	WBGene00002262	WBGene00019931	WBGene00007394			WBGene00003753
														WBGene00004144					WBGene00016863	WBGene00002258	WBGene00019944	WBGene00007387			WBGene00021843
														WBGene00003540					WBGene00010204	WBGene00016844	WBGene00019946	WBGene00007363			WBGene00004076
														WBGene00013047					WBGene00000754	WBGene00012361	WBGene00019967	WBGene00007254			WBGene00010742
														WBGene00044687					WBGene00003589	WBGene00003995	WBGene00020031	WBGene00007236			WBGene00011383
														WBGene00016786					WBGene00016583	WBGene00001993	WBGene00020038	WBGene00007201			WBGene00007899
														WBGene00012609					WBGene00011771	WBGene00012608	WBGene00020200	WBGene00007195			WBGene00003124
														WBGene00022331					WBGene00006539	WBGene00010303	WBGene00020307	WBGene00007130			WBGene00019837
														WBGene00012923					WBGene00000535	WBGene00009084	WBGene00020471	WBGene00007129			WBGene00018590
														WBGene00044603					WBGene00002021	WBGene00013143	WBGene00020579	WBGene00007113			WBGene00001828
														WBGene00002199					WBGene00010941	WBGene00003877	WBGene00020672	WBGene00007072			WBGene00020215
														WBGene00010649					WBGene00011481	WBGene00019895	WBGene00020725	WBGene00007001			WBGene00001820
														WBGene00008620					WBGene00017016	WBGene00003485	WBGene00020736	WBGene00007000			WBGene00000100
														WBGene00020565					WBGene00000391	WBGene00006351	WBGene00020760	WBGene00007000			WBGene00016781
														WBGene00017572					WBGene00002036	WBGene00015814	WBGene00020774	WBGene00006925			WBGene00019282
														WBGene00004052					WBGene00018020	WBGene00010478	WBGene00020784	WBGene00006895			WBGene00007906
														WBGene00010019					WBGene00007153	WBGene00004358	WBGene00020859	WBGene00006636			WBGene00017970
														WBGene00022645					WBGene00016340	WBGene00017777	WBGene00020866	WBGene00006601			WBGene00009580
														WBGene00003575					WBGene00019620	WBGene00002055	WBGene00020868	WBGene00006574			WBGene00009842
														WBGene00022572					WBGene00003723	WBGene00000883	WBGene00020886	WBGene00006573			WBGene00012005
														WBGene00007507					WBGene00022817	WBGene00007215	WBGene00020949	WBGene00006572			WBGene00020926
														WBGene00018155					WBGene00006533	WBGene00000967	WBGene00021020	WBGene00006518			WBGene00015148
														WBGene00016424					WBGene00008167	WBGene00007712	WBGene00021020	WBGene00006490			WBGene00004036
														WBGene00022701					WBGene00012364	WBGene00001815	WBGene00021072	WBGene00006404			WBGene00003727
														WBGene00016312					WBGene00017961	WBGene00008654	WBGene00021079	WBGene00006404			WBGene00006746
														WBGene00019331					WBGene00001489	WBGene00020036	WBGene00021121	WBGene00006351			WBGene00020135
														WBGene00021786					WBGene00003927	WBGene00009187	WBGene00021170	WBGene00005949			WBGene00009562
														WBGene00015896					WBGene00002273	WBGene00006921	WBGene00021253	WBGene00005444			WBGene00020740
														WBGene00022645					WBGene00006833	WBGene00007455	WBGene00021331	WBGene00004989			WBGene00010988
														WBGene00044391					WBGene00006833	WBGene00019322	WBGene00021339	WBGene00004981			WBGene00003106
														WBGene00018055					WBGene00001691	WBGene00001430	WBGene00021518	WBGene00004931			WBGene00004149
														WBGene00008248					WBGene00011735	WBGene00022046	WBGene00021556	WBGene00004875			WBGene00003029
														WBGene00019382					WBGene00016450	WBGene00020269	WBGene00021590	WBGene00004703			WBGene00017582
														WBGene00002199					WBGene00003989	WBGene00000877	WBGene00021635	WBGene00004358			WBGene00019862
														WBGene00006559					WBGene00011737	WBGene00001234	WBGene00021811	WBGene00004259			WBGene00017699
														WBGene00010123					WBGene00000298	WBGene00020576	WBGene00021875	WBGene00004259			WBGene00022736
														WBGene00017567					WBGene00010440	WBGene00012253	WBGene00021910	WBGene00004238			WBGene00000491
														WBGene00015932					WBGene00017970	WBGene00011679	WBGene00021910	WBGene00004062			WBGene00011060
														WBGene00000710					WBGene00019515	WBGene00001520	WBGene00021922	WBGene00004058			WBGene00019282
														WBGene00012467					WBGene00000190	WBGene00000040	WBGene00021956	WBGene00004020			WBGene00022727
														WBGene00013119					WBGene00018265	WBGene00010988	WBGene00021977	WBGene00004020			WBGene00008099
														WBGene00009997					WBGene00017336	WBGene00010015	WBGene00021979	WBGene00004014			WBGene00019143
														WBGene00006135					WBGene00012382	WBGene00001303	WBGene00022196	WBGene00004003			WBGene00019058
														WBGene00021030					WBGene00000910	WBGene00013025	WBGene00022307	WBGene00003982			WBGene00020007
														WBGene00003547					WBGene00007073	WBGene00009082	WBGene00022326	WBGene00003959			WBGene00001878
														WBGene00011494					WBGene00001770	WBGene00014078	WBGene00022379	WBGene00003958			WBGene00022500
														WBGene00008382					WBGene00002023	WBGene00008567	WBGene00022616	WBGene00003957			WBGene00009887
														WBGene00009230					WBGene00012383	WBGene00008564	WBGene00022644	WBGene00003877			WBGene00000175
														WBGene00000660					WBGene00000266	WBGene00008565	WBGene00022644	WBGene00003813			WBGene00019931
														WBGene00007366					WBGene00018904	WBGene00004259	WBGene00022645	WBGene00003786			WBGene00008513
														WBGene00005223					WBGene00000802	WBGene00009246	WBGene00022653	WBGene00003730			WBGene00003385
														WBGene00010512					WBGene00009692	WBGene00021768	WBGene00022668	WBGene00003572			WBGene00017592
														WBGene00018631					WBGene00001764	WBGene00015413	WBGene00022717	WBGene00003559			WBGene00044698
														WBGene00007633					WBGene00010790	WBGene00021427	WBGene00022736	WBGene00003415			WBGene00010700
														WBGene00019146					WBGene00020153	WBGene00020269	WBGene00022847	WBGene00003411			WBGene00020562
														WBGene00044536					WBGene00011821	WBGene00006927	WBGene00022848	WBGene00003411			WBGene00021520
														WBGene00017695					WBGene00001345	WBGene00004698	WBGene00023416	WBGene00003214			WBGene00002021
														WBGene00000706					WBGene00012757	WBGene00017691	WBGene00023483	WBGene00003162			WBGene00012759
														WBGene00000193					WBGene00001784		WBGene00044073	WBGene00003091			WBGene00007647
														WBGene00011799					WBGene00001527		WBGene00045416	WBGene00003066			WBGene00006667
														WBGene00012518					WBGene00012338			WBGene00003064			WBGene00003759
														WBGene00012177					WBGene00005551			WBGene00003059			WBGene00014006
														WBGene00011790					WBGene00005550			WBGene00002272			WBGene00023498
														WBGene00015695					WBGene00001786			WBGene00002258			WBGene00000982
														WBGene00009107					WBGene00009554			WBGene00002256			WBGene00015285
														WBGene00022847					WBGene00015455			WBGene00002238			WBGene00012822
														WBGene00045144					WBGene00006699			WBGene00002077			WBGene00020451
														WBGene00009431					WBGene00010736			WBGene00002056			WBGene00011420
														WBGene00011753					WBGene00017440			WBGene00002055			WBGene00012823
														WBGene00018387					WBGene00000412			WBGene00002010			WBGene00010756
														WBGene00017995					WBGene00003878			WBGene00001993			WBGene00007555
														WBGene00011184					WBGene00015350			WBGene00001990			WBGene00004096
														WBGene00018946					WBGene00012085			WBGene00001843			WBGene00003408
														WBGene00015574					WBGene00010470			WBGene00001843			WBGene00016749
														WBGene00016595					WBGene00004184			WBGene00001823			WBGene00021670
														WBGene00013947					WBGene00011480			WBGene00001819			WBGene00008438
														WBGene00044644					WBGene00004778			WBGene00001815			WBGene00018400
														WBGene00016581					WBGene00002008			WBGene00001814			WBGene00001854
														WBGene00010256					WBGene00012144			WBGene00001814			WBGene00011868
														WBGene00021448					WBGene00001394			WBGene00001814			WBGene00000276
														WBGene00010274					WBGene00003818			WBGene00001790			WBGene00012456
														WBGene00003999					WBGene00018997			WBGene00001784			WBGene00001889
														WBGene00013182					WBGene00002026			WBGene00001775			WBGene00009503
														WBGene00016924					WBGene00004096			WBGene00001774			WBGene00006852
														WBGene00020506					WBGene00002272			WBGene00001754			WBGene00008940
														WBGene00013147					WBGene00000841			WBGene00001752			WBGene00000523
														WBGene00017308					WBGene00001752			WBGene00001651			WBGene00006467
														WBGene00021448					WBGene00010264			WBGene00001501			WBGene00002048
														WBGene00003462					WBGene00004183			WBGene00001501			WBGene00016863
														WBGene00011926					WBGene00010232			WBGene00001500			WBGene00017504
														WBGene00011487					WBGene00015540			WBGene00001498			WBGene00000396
														WBGene00004000					WBGene00003632			WBGene00001427			WBGene00006743
														WBGene00018708					WBGene00009512			WBGene00001423			WBGene00006633
														WBGene00011651					WBGene00000984			WBGene00001423			WBGene00013683
														WBGene00004000					WBGene00000235			WBGene00001404			WBGene00001172
														WBGene00020583					WBGene00001753			WBGene00001404			WBGene00019649
														WBGene00012297					WBGene00005648			WBGene00001398			WBGene00017651
														WBGene00017277					WBGene00001755			WBGene00001320			WBGene00017423
														WBGene00009715					WBGene00009801			WBGene00001303			WBGene00008366
														WBGene00018138					WBGene00012606			WBGene00001244			WBGene00011692
														WBGene00021127					WBGene00013080			WBGene00001240			WBGene00008439
														WBGene00010509					WBGene00003951			WBGene00001233			WBGene00007024
														WBGene00018050					WBGene00011298			WBGene00001169			WBGene00013982
																			WBGene00014031			WBGene00001155			WBGene00002163
																			WBGene00008132			WBGene00001151			WBGene00003044
																			WBGene00000777			WBGene00001099			WBGene00013091
																			WBGene00015010			WBGene00001029			WBGene00020173
																			WBGene00000781			WBGene00000996			WBGene00010976
																			WBGene00007055			WBGene00000988			WBGene00012933
																			WBGene00010308			WBGene00000986			WBGene00016150
																			WBGene00001749			WBGene00000984			WBGene00011924
																			WBGene00006470			WBGene00000971			WBGene00006363
																			WBGene00007048			WBGene00000967			WBGene00019282
																			WBGene00008546			WBGene00000967			WBGene00021898
																			WBGene00002981			WBGene00000966			WBGene00000462
																			WBGene00004405			WBGene00000941			WBGene00015879
																			WBGene00007932			WBGene00000933			WBGene00015935
																			WBGene00013493			WBGene00000877			WBGene00006970
																			WBGene00008117			WBGene00000799			WBGene00018672
																			WBGene00004003			WBGene00000788			WBGene00009233
																			WBGene00012968			WBGene00000780			WBGene00010882
																			WBGene00003970			WBGene00000550			WBGene00018729
																			WBGene00000784			WBGene00000515			WBGene00016942
																			WBGene00004063			WBGene00000391			WBGene00019327
																			WBGene00006063			WBGene00000283			WBGene00007994
																			WBGene00011330			WBGene00000215			WBGene00009937
																			WBGene00014063			WBGene00000198			WBGene00016943
																			WBGene00014193			WBGene00000181			WBGene00016677
																			WBGene00012712			WBGene00000169			WBGene00011732
																			WBGene00018145			WBGene00000139			WBGene00008352
																						WBGene00000136			WBGene00013840
																						WBGene00000118			WBGene00004275
																						WBGene00000117			WBGene00010061
																						WBGene00000111			WBGene00022213
																						WBGene00000093			WBGene00022592
																						WBGene00000040			WBGene00008932
																						WBGene00000005			WBGene00006604
																									WBGene00011708
																									WBGene00000832
																									WBGene00018756
																									WBGene00001440
																									WBGene00007882
																									WBGene00020155
																									WBGene00007024
																									WBGene00022847
																									WBGene00044469
																									WBGene00017834
																									WBGene00019006
																									WBGene00003704
																									WBGene00020307
																									WBGene00004405
																									WBGene00017054
																									WBGene00000288
																									WBGene00022063
																									WBGene00020883
																									WBGene00020637
																									WBGene00008198
																									WBGene00003549
																									WBGene00017908
																									WBGene00004924
																									WBGene00007405
																									WBGene00004023
																									WBGene00011437
																									WBGene00016760
																									WBGene00015216
																									WBGene00016425
																									WBGene00019282
																									WBGene00019263
																									WBGene00001078
																									WBGene00007142
																									WBGene00001821
																									WBGene00004862
																									WBGene00003044
																									WBGene00000281
																									WBGene00001251
																									WBGene00010456
																									WBGene00016052
																									WBGene00012226
																									WBGene00021876
																									WBGene00016218
																									WBGene00000516
																									WBGene00007950
																									WBGene00017571
																									WBGene00021205
																									WBGene00015868
																									WBGene00011154
																									WBGene00004345
																									WBGene00004921
																									WBGene00003239
																									WBGene00000403
																									WBGene00007139
																									WBGene00015200
																									WBGene00019278
																									WBGene00010516
																									WBGene00011072
																									WBGene00007393
																									WBGene00018150
																									WBGene00003019
																									WBGene00007694
																									WBGene00016448
																									WBGene00020229
																									WBGene00009380
																									WBGene00001913
																									WBGene00012289
																									WBGene00006833
																									WBGene00008859
																									WBGene00015947
																									WBGene00017961
																									WBGene00007139
																									WBGene00002267
																									WBGene00008269
																									WBGene00013643
																									WBGene00008621
																									WBGene00008542
																									WBGene00020358
																									WBGene00020455
																									WBGene00008601
																									WBGene00014075
																									WBGene00017644
																									WBGene00012385
																									WBGene00020593
																									WBGene00017353
																									WBGene00000222
																									WBGene00017350
																									WBGene00018140
																									WBGene00013144
																									WBGene00000524
																									WBGene00001455
																									WBGene00008575
																									WBGene00006649
																									WBGene00020143
																									WBGene00015552
																									WBGene00008578
																									WBGene00011647
																									WBGene00010744
																									WBGene00015549
																									WBGene00009660
																									WBGene00010086
																									WBGene00012111
																									WBGene00000156
																									WBGene00017699
																									WBGene00019388
																									WBGene00019719
																									WBGene00015008
																									WBGene00020760
																									WBGene00006742
																									WBGene00007266
																									WBGene00009977
																									WBGene00018610
																									WBGene00022713
																									WBGene00015811
																									WBGene00018200
																									WBGene00006811
																									WBGene00015163
																									WBGene00000526
																									WBGene00004857
																									WBGene00013969
																									WBGene00003654
																									WBGene00000221
																									WBGene00002222
																									WBGene00020453
