# Supplementary material for: Ubiquitin-Mediated Response to Microsporidia and Virus Infection in C. elegans
Source: PLoS Pathog. 2014 Jun 19;10(6):e1004200. doi: 10.1371/journal.ppat.1004200 (PMC4063957; doi:10.1371/journal.ppat.1004200)
Supplement: Table S7 — List of heat shock-upregulated genes that are also significantly upregulated during N. parisii infection. (XLSX) [file ppat.1004200.s016.xlsx]

## Sheet: Sheet3
Table S7. List of heat shock-upregulated genes that are also significantly upregulated during N. parisii infection.
	N. parisii 8 hpi			N. parisii 16 hpi			N. parisii 30 hpi			N. parisii 40 hpi			N. parisii 64 hpi
Heat stress condition:	prolonged	acute	hsp gene class	prolonged	acute	hsp gene class	prolonged	acute	hsp gene class	prolonged	acute	hsp gene class	prolonged	acute	hsp gene class
Gene name	T27E7.6	none	none	B0284.4	none	none	F26F2.3	zip-10	hsp-17	C17H1.6	oac-14	none	C17H1.6	zip-10	hsp-16.11*
	C17H1.6			C17H1.14			C17H1.6	oac-14		T27E7.6	F08G2.5		F58E10.7	hsp-16.11	hsp-16.1*
	B0284.4			Y57G11B.1			W08A12.4			F26F2.4			igeg-2
	C43D7.4			C43D7.4			T27E7.6			F42C5.3			numr-1
	ZC196.3			C53A5.11			F26F2.4			B0284.4			his-15
	C17H1.14			trpl-5			B0284.4			fbxa-158			C31B8.4
	sdz-6			F26F2.4			C17H1.3			his-10			Y47H10A.5
	C53A5.11			Y46G5A.20			fbxa-158			dct-3			fbxa-158
	F26F2.4			F26F2.3			C43D7.4			numr-1			zip-10
	F57G4.1			B0507.10			C53A5.11			B0507.10			dct-3
	fbxa-7			T27E7.6			Y57G11B.1			his-15			C41H7.5
	Y43F8B.12			C54D10.8			C17H1.14			F26F2.3			F16B4.2
	math-28			C17H1.6			ZK355.3			C08E3.13			F53A9.6
	F26F2.3			T08E11.1			skr-5			ZK355.3			fbxa-182
	B0507.10			dct-3			C08E3.13			C54D10.8			hsp-16.1
	W08A12.4			W08A12.4			B0507.10			W08A12.4			F15D4.5
	T08E11.1			ZC196.3			F42C5.3			C17H1.7
	C54D10.8			C17H1.3			C54D10.8			Y47H10A.5
	dct-3			F42C5.3			dct-3			clec-60
	F42C5.3			Y94H6A.2			clec-60			gst-24
	C17H1.3			C17H1.7			ZC196.3			F08G2.5
	Y94H6A.2			B0284.2			C17H1.7
	trpl-5			R07C12.1			Y94H6A.2
	C17H1.7			C31B8.4			C31B8.4
	ZC239.14			sdz-6			zip-10
	C31B8.4			clec-60			T08E11.1
	B0284.2						fbxa-182
	R07C12.1						Y46G5A.20
	Y57G11B.1						Y47H10A.5
	Y47H10A.5						B0284.2
	fbxa-158						skr-4
	clec-60						hsp-17
	math-15
	C44H9.4
	Y46G5A.20
	C08E3.1
	C06E4.8
	skr-4
	fbxa-182
Number in common	39	0	0	26	0	0	32	2	1	21	2	0	16	2	2
Total genes per set**	646	25	20	646	25	20	646	25	20	646	25	20	646	25	20
% of total genes per set	6.03715	0	0	4.02477	0	0	4.95356	8	5	3.25077	8	0	2.47678	8	10
Total upreg. genes (N. parisii)	123	123	123	68	68	68	103	103	103	64	64	64	79	79	79
% of total upreg. genes (N. parisii)	31.7073	0	0	38.2353	0	0	31.068	1.94175	0.970874	32.8125	3.125	0	20.2532	2.53165	2.53165
* hsp-16.1 and hsp-16.11 have identical sequence and therefore are indistinguishable in RNA-seq data.
** Genes that contributed to number of "total genes per set" was limited to genes used for RNA-seq data alignments.
Prolonged heat shock gene set source: Mongkoldhumrongkul et al., 2010.
Acute heat shock gene set source: GuhaThakurta et al., 2002.
