# Supplementary material for: Ubiquitin-Mediated Response to Microsporidia and Virus Infection in C. elegans
Source: PLoS Pathog. 2014 Jun 19;10(6):e1004200. doi: 10.1371/journal.ppat.1004200 (PMC4063957; doi:10.1371/journal.ppat.1004200)
Supplement: Table S8 — GO, KEGG, and Pfam enrichment analysis of genes downregulated by N. parisii infection. (XLSX) [file ppat.1004200.s017.xlsx]

## Sheet: Sheet1
Table S8: Gene Ontology (GO), Kyoto Encyclopedia of Genes and Genomes (KEGG), and Pfam domain (PF) enrichment analysis of C. elegans genes downregulated by N. parisii infection.
Gene groups (analyzed/total genes per group)*	GO term, KEGG process, or PFAM domain	P-value
DOWN at 8 hpi (4)	n/a	n/a
DOWN at 16 hpi (3)	n/a	n/a
DOWN at 30 hpi (26)	PF01549:ShK	0.0114231
	GO:0044242~cellular lipid catabolic process	0.0192
	PF07914:Protein of unknown function (DUF1679)	0.0200915
	PF02408:CUB-like domain	0.0425848
	PF01757:Acyltransferase family	0.0481312
DOWN at 40 hpi (185)	GO:0055114~oxidation reduction	1.82e-12
	PF00067:p450	1.51e-08
	PF00106:short chain dehydrogenase	1.68e-05
	PF02408:CUB-like domain	2e-05
	PF00059:Lectin_C	2.88339e-05
	GO:0006631~fatty acid metabolic process	0.000107
	PF05577:Peptidase_S28	0.000221452
	GO:0016298~lipase activity	0.000607
	KEGG:cel04142:Lysosome	0.00106
	PF01764:Lipase_3	0.00215096
	PF00201:UDPGT	0.00238732
	PF01391:Collagen	0.00473441
	PF01266:FAD dependent oxidoreductase	0.00542907
	PF00135:Carboxylesterase	0.00920275
	PF01549:ShK	0.00929162
	PF07914:Protein of unknown function (DUF1679)	0.0106571
	PF02055:O-Glycosyl hydrolase family 30	0.0336821
	KEGG:cel00071:Fatty acid metabolism	0.016
DOWN at 64 hpi (351/352)	PF00059:Lectin_C	1.34234e-12
	PF01391:Collagen	2.34072e-12
	GO:0042302~structural constituent of cuticle	5.31662e-10
	PF00094:VWD	1.81641e-09
	GO:0055114~oxidation reduction	5.49402e-09
	GO:0030246~carbohydrate binding	3.29099e-08
	GO:0045735~nutrient reservoir activity	4.34199e-08
	GO:0008340~determination of adult life span	5.41463e-08
	PF00201:UDPGT	9.19905e-08
	PF00067:p450	4.10294e-07
	PF00026:Asp	1.01428e-06
	KEGG:cel04142:Lysosome	7.14545e-06
	PF00106:short chain dehydrogenase	2.15003e-05
	GO:0006188~IMP biosynthetic process	2.99081e-05
	GO:0016298~lipase activity	4.83053e-05
	PF01764:Lipase_3	8.37083e-05
	GO:0004190~aspartic-type endopeptidase activity	9.25188e-05
	GO:0005764~lysosome	0.000110163
	PF02408:CUB_2	0.00056056
	GO:0003796~lysozyme activity	0.000689511
	PF05497:Destabilase	0.00396088
	PF03489:Saposin-like type B, region 2	0.00586172
	PF01549:ShK	0.00827333
	PF00328:Acid_phosphat_A	0.00963582
	PF01151:ELO	0.013512
	KEGG:cel00910:Nitrogen metabolism	0.0136327
	KEGG:cel00071:Fatty acid metabolism	0.0152299
	PF06879:DUF1261	0.020098
	PF00135:Carboxylesterase	0.0277523
	GO:0016054~organic acid catabolic process	0.0336396
	PF00088:Trefoil	0.0402825
	PF01684:ET	0.0402825
	KEGG:cel00590:Arachidonic acid metabolism	0.040603
	PF00149:Metallophos	0.0431877
	PF02770:Acyl-CoA dehydrogenase, middle domain	0.045887
GO term, KEGG pathway, and PFAM domain enrichment was analyzed using online DAVID Bioinformatics Resources 6.7. To eliminate redundancy, each term had at least 30% of associated genes not associated with any other term with a more significant P-value. *For each gene group the number of genes included in the analysis out of the total differentially expressed genes is indicated.
