# Supplementary material for: Ubiquitin-Mediated Response to Microsporidia and Virus Infection in C. elegans
Source: PLoS Pathog. 2014 Jun 19;10(6):e1004200. doi: 10.1371/journal.ppat.1004200 (PMC4063957; doi:10.1371/journal.ppat.1004200)
Supplement: Table S9 — List of ubiquitylation-associated genes significantly upregulated during N. parisii infection. (XLSX) [file ppat.1004200.s018.xlsx]

## Sheet:  Table_S8
Table S9. List of ubiquitylation-associated genes significantly upregulated during N. parisii infection.
	8 hpi	16 hpi	30 hpi	40 hpi	64 hpi
Gene names	F57G4.11	fbxa-75	fbxa-75	fbxa-75	T10C6.15
	fbxa-75	math-5	fbxa-158	fbxa-158	fbxa-163
	math-5	math-6	F57G4.11	fbxa-163	fbxa-158
	math-6	F57G4.11	math-10		F16B4.2
	math-34	T08E11.1	fbxa-165		fbxa-182
	F57G4.1	math-34	math-5
	math-44	math-10	fbxa-86
	fbxa-7	math-38	skr-5
	math-28	math-14	fbxa-163
	T08E11.1		ubc-15
	math-10		T08E11.1
	math-14		fbxa-182
	fbxa-135		T10C6.15
	math-38		math-38
	fbxa-158		skr-4
	math-15		math-14
	skr-4
	fbxa-182
Number	18	9	16	3	5
Total upreg. genes	123	68	103	64	79
% of total genes	14.6341	13.2353	15.534	4.6875	6.32911
